# Supplementary material for: Soil-Derived Inocula Enhance Methane Production and Counteract Common Process Failures During Anaerobic Digestion
Source: Front Microbiol. 2020 Oct 20;11:572759. doi: 10.3389/fmicb.2020.572759 (PMC7606279; doi:10.3389/fmicb.2020.572759)
Supplement: Supplementary file 2 [file Table_3.xls]

## Sheet: Supplementary Table S3
Supplementary Table S3: Relative abundance of Archaea and Bacteria at genus level dependent on soil/DFS variation and stress exposure using AG and AP as soil-derived inocula.
# Constructed from biom file	Su DFSs	Su DFSs	Su DFSs	Su DFSs	Su DFSs	Su DFSs	Su DFSs	Su DFSs	Su DFSs	Su DFSs	Su DFSs	Su DFSs	Su DFSu	Su DFSu	Su DFSu	Su DFSu	Su DFSu	Su DFSu	Su DFSu	Su DFSu	Su DFSu	Su DFSu	Su DFSu	Su DFSu	Ss DFSu	Ss DFSu	Ss DFSu	Ss DFSu	Ss DFSu	Ss DFSu	Ss DFSu	Ss DFSu	Ss DFSu	Ss DFSu	Ss DFSu	Su DFSs	Su DFSs	Su DFSs	Su DFSs	Su DFSs	Su DFSs	Su DFSs	Su DFSs	Su DFSs	Su DFSs	Su DFSs	Su DFSs	Su DFSu	Su DFSu
#OTU ID	AG control	AG control	AG control	AG NH4	AG NH4	AG NH4	AG pH	AG pH	AG pH	AG propionate	AG propionate	AG propionate	AG control	AG control	AG control	AG NH4	AG NH4	AG NH4	AG pH	AG pH	AG pH	AG propionate	AG propionate	AG propionate	AG control	AG control	AG control	AG NH4	AG NH4	AG pH	AG pH	AG pH	AG propionate	AG propionate	AG propionate	AP control	AP control	AP control	AP NH4	AP NH4	AP NH4	AP pH	AP pH	AP pH	AP propionate	AP propionate	AP propionate	AP control	AP control
Archaea;Crenarchaeota;Bathyarchaeia;Bathyarchaeia_or;Bathyarchaeia_fa;Bathyarchaeia_ge	0.00933219	0.00770548	0.0112158	8.56e-05	0	0	0.00642123	0.0072774	0.00719178	0	0	0	0.00847603	0.00445205	0.00351027	0.000171233	0	0	0.00496575	0.00410959	0.00410959	0	0	0	0.00787671	0.00368151	0.00761986	0	8.56e-05	0.0077911	0.00325342	0.00702055	0	0.000171233	0	0	0	0	0	0	0	0.00333904	0.00890411	0.00941781	0	0	0	0.00385274	0.00359589
Archaea;Euryarchaeota;Methanobacteria;Methanobacteriales;Methanobacteriaceae;Methanobacterium	0	0	0	0	0	0	0	0	0	0	0	0	0	0	0	0	0	0	0	0	0	0	0	0	0	0	0	0	0	0	0	0	0	0	0	0	0	0	0	0	0	0	0.000599315	0.000342466	0	0	0	0	0
Archaea;Euryarchaeota;Methanobacteria;Methanobacteriales;Methanothermobacteraceae;Methanothermobacter	0	0	0	0	0	0	0	0	0	0	0	0	8.56e-05	8.56e-05	0	0	0	0	0	0	0	8.56e-05	0	0	0	0	0	0	0	0	0	0	0	0	0	0	0	0	0	0	0	0	0	0	0	0	0	0	0
Archaea;Euryarchaeota;Methanomicrobia;Methanocellales;Methanocellaceae;Methanocellaceae_unclassified	0	0	0	0	0	0	0	0	0	0	0	0	0	0	0	0	0	0	0	0	0	0	0	0	0	0	0	0	0	0	0	0	0	0	0	0	0	0	0	0	0	0.000684932	0.00128425	8.56e-05	0	0	0	0	0
Archaea;Euryarchaeota;Methanomicrobia;Methanomicrobia_unclassified;Methanomicrobia_unclassified;Methanomicrobia_unclassified	0	0	0	0	0	0	0	0	0	0	0	0	0	0	8.56e-05	0	0	0	0	0	0	0	0	0	0	0	0	0	0	0	0.000256849	0	0	0	0	0	0	0	0	0	0	0	0	0	0	0	0	0	0
Archaea;Euryarchaeota;Methanomicrobia;Methanomicrobiales;Methanomicrobiaceae;Methanoculleus	0.199229	0.222089	0.210445	0.107877	0.112757	0.11875	0.140582	0.181849	0.129281	0.10899	0.0691781	0.0913527	0.0904966	0.0505137	0.0488014	0.0480308	0.0523116	0.0472603	0.06875	0.0621575	0.0648116	0.0803938	0.0872432	0.0766267	0.0880137	0.0512842	0.152397	0.047774	0.0440068	0.0815068	0.0482021	0.0710616	0.0742295	0.0749144	0.0708048	0.124658	0.177997	0.138613	0.0413527	0.0389555	0.0800514	0.1	0.125342	0.15839	0.0273116	0.041524	0.0306507	0.0550514	0.0513699
Archaea;Euryarchaeota;Methanomicrobia;Methanomicrobiales;Methanomicrobiales_unclassified;Methanomicrobiales_unclassified	0	0	0	0	8.56e-05	0	0	0	0	0	0	0	8.56e-05	0	0	0	0	0.000171233	0	0	0	0	8.56e-05	0	0	0	0	0	0	0	0	0	0	0	0	0	0	0	0	0	0	0	0	0	0	0	0	0	0
Archaea;Euryarchaeota;Methanomicrobia;Methanosarcinales;Methanosarcinaceae;Methanosarcina	0.18476	0.156507	0.137329	0.226541	0.25214	0.241695	0.178853	0.150342	0.183818	0.152397	0.228425	0.115925	0.102483	0.102226	0.0909247	0.131764	0.135274	0.151027	0.108476	0.0581336	0.0447774	0.0128425	0.0350171	0.0174658	0.130479	0.0798801	0.0607877	0.0278253	0.0326199	0.0759418	0.0904966	0.0762842	0.0556507	0.108904	0.0962329	0.237757	0.225771	0.244264	0.450428	0.42774	0.404281	0.256592	0.210702	0.203253	0.163356	0.12286	0.19024	0.102483	0.0919521
Archaea;Euryarchaeota;Thermoplasmata;Methanomassiliicoccales;Methanomassiliicoccaceae;Methanomassiliicoccus	0.00813356	0.00958904	0.00984589	0.00299658	0.00299658	0.00333904	0.00428082	0.00642123	0.00410959	0.0221747	0.00684931	0.0184932	0.00248288	0.00196918	0.0015411	0.00162671	0.000770548	0.000599315	0.00256849	0.00196918	0.00239726	0.000256849	0.000342466	0.000513699	0.00205479	0.00214041	0.00162671	0.00171233	0.00119863	0.00128425	0.00231164	0.00136986	0.000599315	0.00119863	0.000513699	0.00607877	0.00385274	0.00547945	0.00188356	0.00128425	0.00565068	0.00316781	0.00813356	0.00616438	0.0041952	0.0130993	0.00547945	0.00239726	0.00196918
Archaea;Euryarchaeota;Thermoplasmata;Methanomassiliicoccales;Methanomethylophilaceae;Candidatus_Methanoplasma	0	0	0	0	0	0	0	0	0	0	0	0	0	0	0	0.000171233	0.000342466	0	0	0	0	0	0	0	0	0.000599315	0	0.00214041	0.00162671	0	0	0	0	0	0	0	0	0	0	0	0	0	0	0	0	0	0	0.000171233	0.000171233
Archaea;Euryarchaeota;Thermoplasmata;Methanomassiliicoccales;Methanomethylophilaceae;RumEn_M2	0	0	0	0	0	0	0	0	0	0	0	0	0	0	0	0	8.56e-05	0.000171233	0	8.56e-05	8.56e-05	0.00787671	0.00984589	0.0101027	0	0.000513699	8.56e-05	0	0.000171233	8.56e-05	0.000256849	8.56e-05	0.00539384	0.00556507	0.00565068	0	0	0	0	0	0	0	0	0	0	0	0	0.000171233	8.56e-05
Archaea;Nanoarchaeaeota;Woesearchaeia;Woesearchaeia_or;Woesearchaeia_fa;Woesearchaeia_ge	0	0	0	0	0	0	0	0	0	0	0	0	0	0	0	0	0	0	0	0	0	0	0	0	0	0	0	0	0	0	0	0	0	0	0	0	0	0	0	0	0	0	0	0	0	0	0	0	0
Archaea;Thaumarchaeota;Nitrososphaeria;Nitrososphaerales;Nitrososphaeraceae;Candidatus_Nitrocosmicus	0.000171233	0	8.56e-05	0.000171233	0.000171233	0.000171233	8.56e-05	0	0.000171233	0.000856164	0	8.56e-05	8.56e-05	0	0	8.56e-05	8.56e-05	0	0	0	0	0	0	0	0	0	0	0	0	0	0	0	0	0	0	0	0	0	0.000171233	0.000171233	0	0	0	0.000171233	8.56e-05	8.56e-05	8.56e-05	0	0
Archaea;Thaumarchaeota;Nitrososphaeria;Nitrososphaerales;Nitrososphaeraceae;Candidatus_Nitrososphaera	0	0	0	0.000171233	0.000171233	0.000171233	0	8.56e-05	0.000171233	0.000684932	0.000256849	8.56e-05	0	0	0	0	0	0	0	0	0	0	0	0	0	0	0	0	0	0	0	0	0	0	0	0	0	0.000171233	0.000428082	0.000171233	0.000342466	0	8.56e-05	0	0.000342466	0.000256849	0.000171233	0	0
Archaea;Thaumarchaeota;Nitrososphaeria;Nitrososphaerales;Nitrososphaeraceae;Nitrososphaeraceae_ge	0.0010274	0.000770548	0.000342466	0.00239726	0.00231164	0.00179795	0.0010274	0.0015411	0.00214041	0.00796233	0.00436644	0.00650685	0.000770548	0.000428082	0.000513699	0.000428082	0.000428082	0.000428082	0.000428082	0	0	0.000256849	0.000599315	0.000171233	0	0.000171233	0	0	0	0	0	8.56e-05	0	0	0	0.000256849	8.56e-05	0.000171233	0.00231164	0.00239726	0.0041952	0.000599315	0.0010274	0.0010274	0.00385274	0.00376712	0.00385274	0.000342466	0
Archaea;Thaumarchaeota;Nitrososphaeria;Nitrososphaerales;Nitrososphaeraceae;Nitrososphaeraceae_unclassified	0.000428082	0.000342466	8.56e-05	0.000770548	0.000513699	0.000513699	0	0.000513699	0.000941781	0.00299658	0.0015411	0.00196918	0.000256849	0	8.56e-05	0	8.56e-05	0.000171233	0	0	0	0	8.56e-05	0	0	0	0	0	0	0	0	0	0	0	0	0.000171233	0	8.56e-05	0.000342466	0.000171233	0.000342466	0	0.000171233	8.56e-05	0.000599315	0.000428082	0.000428082	0	0
Bacteria;Acidobacteria;AT-s3-28;AT-s3-28_or;AT-s3-28_fa;AT-s3-28_ge	0	0	0	0	0	0	0	8.56e-05	0	0	0	0	0	0	0	0	0	0	0	0	0	0	0	0	0	0	0	0	0	0	0	0	0	0	0	0	0	0	0	0	0	0	0	0	0	0	0	0	0
Bacteria;Acidobacteria;Acidobacteriia;Solibacterales;Solibacteraceae_(Subgroup_3);AKIW659	0	0.000256849	0	0	0	0	0	8.56e-05	8.56e-05	0	0	0	8.56e-05	0	0	0	0	0	0	0	0	0	0	0	0	0	0	0	0	0	0	0	0	0	0	0	0	0	0	0	0	0	0	0	0	0	0	0	0
Bacteria;Acidobacteria;Acidobacteriia;Solibacterales;Solibacteraceae_(Subgroup_3);Bryobacter	0	0	0	0	0	0	0	0	0	8.56e-05	8.56e-05	0	0	0	0	0	0	0	0	0	0	0	0	0	0	0	0	0	0	0	0	0	0	0	0	0	0	0	0	8.56e-05	8.56e-05	0	0	0	0	0	0	0	0
Bacteria;Acidobacteria;Acidobacteriia;Solibacterales;Solibacteraceae_(Subgroup_3);Candidatus_Solibacter	0.00162671	0.000428082	0.00231164	0	0	0	0	0	0	0	0	0	0.00111301	0.000171233	8.56e-05	0	0	0	0	0	0.000171233	0	0	0	0.00136986	8.56e-05	0.000856164	8.56e-05	0	0.000513699	0.000171233	8.56e-05	0	0	0	0	0	0	0	0	0	0	0	0	0	0	0	0	8.56e-05
Bacteria;Acidobacteria;Acidobacteriia;Solibacterales;Solibacteraceae_(Subgroup_3);Solibacteraceae_(Subgroup_3)_unclassified	0	0	0	0	0	0	0	8.56e-05	0	8.56e-05	0	0	0	0	0	0	0	0	0	0	0	0	0	0	0.000171233	0	0	0	0	0	0.000256849	0	0	0	0	8.56e-05	0	0	0	0	0	8.56e-05	0.000171233	0	0	0	8.56e-05	0	0
Bacteria;Acidobacteria;Blastocatellia_(Subgroup_4);11-24;11-24_fa;11-24_ge	0	0	0	0	0	0	0	0	0	0	0	0	0	0	0	0	0	0	0	0	0	0	0	0	0	0	0	0	0	0	0	0	0	0	0	0	0	0	0	0	0	0	0	0	0	0	0	0	0
Bacteria;Acidobacteria;Blastocatellia_(Subgroup_4);Blastocatellales;Blastocatellaceae;Blastocatellaceae_unclassified	8.56e-05	0	0	8.56e-05	0.000171233	0	0	0	0	0.000256849	0.000428082	0	0	0	8.56e-05	0	0	0	0	0	0	0	0	0	0	0	0	0	0	0	0	0	0	0	0	0	0	0	0	0.000171233	0.000256849	0	8.56e-05	0	8.56e-05	0.000171233	0.000171233	0	0
Bacteria;Acidobacteria;Blastocatellia_(Subgroup_4);Blastocatellales;Blastocatellaceae;JGI_0001001-H03	0	8.56e-05	0	8.56e-05	8.56e-05	0	0	0	0	8.56e-05	8.56e-05	8.56e-05	0	0	0	0	0	0	0	0	0	0	0	8.56e-05	0	0	0	0	0	0	0	0	0	0	0	0	8.56e-05	0	0	0	0	0	0	0	0	0	0	0	0
Bacteria;Acidobacteria;Blastocatellia_(Subgroup_4);Blastocatellales;Blastocatellaceae;Stenotrophobacter	0	0	0	0	0	0	0	0	0	0.000171233	0	0	0	0	0	0	0	0	0	0	0	0	0	0	0	0	0	0	0	0	0	0	0	0	0	0	0	0	0	0	8.56e-05	0	0	0	0	0	0	0	0
Bacteria;Acidobacteria;Blastocatellia_(Subgroup_4);DS-100;DS-100_fa;DS-100_ge	0	0	0	0	0	8.56e-05	0	0	0	0	0.000171233	8.56e-05	0	0	0	0	0	0	0	0	0	0	0	0	0	0	0	0	0	0	0	0	0	0	0	0	0	0	0	8.56e-05	0	0	0	0	0.000256849	0	0.000171233	0	0
Bacteria;Acidobacteria;Blastocatellia_(Subgroup_4);Pyrinomonadales;Pyrinomonadaceae;RB41	0	0	0	0	8.56e-05	8.56e-05	8.56e-05	8.56e-05	0	8.56e-05	0.000256849	0.000171233	0	0	0	0	0	0	0	0	0	0	0	0	0	0	0	0	0	0	0	0	0	0	0	0	0	0	0.000171233	0	0.000256849	0	0	0	8.56e-05	0.000171233	0.000171233	0	0
Bacteria;Acidobacteria;Holophagae;Holophagales;Holophagaceae;Holophaga	0	0	0	0	0	0	0	0	0	0	0	0	0	0	0	0	0	0	0	0	0	0	0	0	0	0	0	0	0	0	0	0	0	0	0	0	0	0	0	0	0	0	0	0	0	0	0	0	0
Bacteria;Acidobacteria;Holophagae;Subgroup_7;Subgroup_7_fa;Subgroup_7_ge	0	0	0	8.56e-05	0.000171233	8.56e-05	8.56e-05	0	0.000171233	0.000256849	0.000342466	0.000599315	0	0	0	0	0	8.56e-05	0	0	0	0	0	0	0	0	0	0	0	0	0	0	0	0	0	0.000171233	0	0	0.000256849	8.56e-05	0.000171233	8.56e-05	8.56e-05	0	0	8.56e-05	8.56e-05	8.56e-05	0
Bacteria;Acidobacteria;Subgroup_17;Subgroup_17_or;Subgroup_17_fa;Subgroup_17_ge	0	0	0	8.56e-05	0	0	0	0	8.56e-05	0.000171233	0.000171233	0	0	8.56e-05	0	0	0	0	0	0	0	0	8.56e-05	0	0	0	0	0	0	0	0	0	0	0	0	0	0	8.56e-05	0	0.000171233	0	0	0	0	0	8.56e-05	0	0	0
Bacteria;Acidobacteria;Subgroup_18;Subgroup_18_or;Subgroup_18_fa;Subgroup_18_ge	0	0	0	0	0	8.56e-05	0	0	0	0	0	0	0	0	0	0	8.56e-05	0	0	0	0	0	0	0	0	0	0.000171233	0	0	0	0	0	0	0	0	0	0	0	0	0	8.56e-05	0	0	0	8.56e-05	0	0	8.56e-05	0
Bacteria;Acidobacteria;Subgroup_22;Subgroup_22_or;Subgroup_22_fa;Subgroup_22_ge	0	0	0	0	0	0	0	0	0	0	0	8.56e-05	0	0	0	0	0	0	0	0	0	0	0	0	0	0	0	0	0	0	0	0	0	0	0	0	0	0	0	0	0	0	0	0	0	0	0	0	0
Bacteria;Acidobacteria;Subgroup_25;Subgroup_25_or;Subgroup_25_fa;Subgroup_25_ge	0	0	0	0	0	0	0	0	8.56e-05	0	0	8.56e-05	0	0	0	0	0	0	0	0	0	0	8.56e-05	0	0	0	0	0	0	0	0	0	0	0	0	0	0	0	0	0.000171233	0	0	0	0	0.000171233	0	0	0	0
Bacteria;Acidobacteria;Subgroup_6;Subgroup_6_or;Subgroup_6_fa;Subgroup_6_ge	0.000171233	8.56e-05	0	0	0	0	0	8.56e-05	0	8.56e-05	0.000342466	0	0	0	0	8.56e-05	8.56e-05	0	0	0	0	0	0	0	0	0	0	0	0	0	0	0	0	0	0	0	0	8.56e-05	8.56e-05	8.56e-05	0.000171233	8.56e-05	0	8.56e-05	8.56e-05	0.000171233	8.56e-05	8.56e-05	0
Bacteria;Acidobacteria;Subgroup_6;Subgroup_6_unclassified;Subgroup_6_unclassified;Subgroup_6_unclassified	0	0	0	8.56e-05	8.56e-05	0	0	0	0	0.000171233	0	0	0	0	0	0	0	0	0	0	0	0	0	0	0	0	0	0	0	0	0	0	0	0	0	0	0	0	0	0	8.56e-05	0	0	0	0	8.56e-05	0	0	0
Bacteria;Acidobacteria;Subgroup_6;Unknown_Order;Unknown_Family;Luteitalea	0	0	0	0	0	0	0	0	0	0	0	0	0	0	0	0	0	0	0	0	0	0	0	0	0	0	0	0	0	0	0	0	0	0	0	0	0	0	0	0	0	0	0	0	0	0	0	0	0
Bacteria;Acidobacteria;Subgroup_6;Unknown_Order;Unknown_Family;Vicinamibacter	0	0	0	0	0	0	0	0	0	0	0	0	0	0	0	0	0	0	0	0	0	0	0	0	0	0	0	0	0	0	0	0	0	0	0	0	0	0	0	0	0	0	0	0	0	0	0	0	0
Bacteria;Acidobacteria;Thermoanaerobaculia;Thermoanaerobaculales;Thermoanaerobaculaceae;Subgroup_10	8.56e-05	0	0	0	8.56e-05	0	0	0	0	0	0	0	0	0	0	0	0	0	0	0	0	0	0	0	0	0	0	0	0	0	0	0	0	0	0	0	0	0	0	0	0	0	0	0	0	0	0	0	0
Bacteria;Actinobacteria;0319-7L14;0319-7L14_or;0319-7L14_fa;0319-7L14_ge	0	0	0	0	0	0	0	0	0	0	0	0	0	0	0	0	0	0	0	0	0	0	0	0	0	0	0	0	0	0	0	0	0	0	0	0	0	0	0	0	0	0	0	0	0	0	0	0	0
Bacteria;Actinobacteria;Acidimicrobiia;Acidimicrobiia_unclassified;Acidimicrobiia_unclassified;Acidimicrobiia_unclassified	8.56e-05	0	0	0	0	0	0	0	0	8.56e-05	0	0	0	0	0	0	0	0	0	0	0	0	0	0	0	0	0	0	0	0	0	0	0	0	0	0	0	0	0	0	0.000171233	0	0	0	0	0	0.000256849	0	0
Bacteria;Actinobacteria;Acidimicrobiia;Actinomarinales;Actinomarinales_unclassified;Actinomarinales_unclassified	0	0	0	8.56e-05	0	0	0	0	0	0.000171233	8.56e-05	0.000171233	0	0	0	0	0	0	0	0	0	0	0	0	0	0	0	0	0	0	0	0	0	0	0	0	0	0	0	8.56e-05	0.000428082	8.56e-05	0.000171233	0.000256849	0.000171233	0	0	0	0
Bacteria;Actinobacteria;Acidimicrobiia;Actinomarinales;uncultured;uncultured_ge	0	0	0	0	0	0	0	0	8.56e-05	0.000256849	0	0.000171233	0	8.56e-05	0	0	8.56e-05	0	0	0	0	0	0	0	0	0	0	0	0	0	0	0	0	8.56e-05	0	0	0	0	0	0.000171233	0	0	0	8.56e-05	0	8.56e-05	8.56e-05	0	0
Bacteria;Actinobacteria;Acidimicrobiia;IMCC26256;IMCC26256_fa;IMCC26256_ge	0.000171233	8.56e-05	0	0.000171233	0.000171233	0.000342466	0.000256849	0.000171233	0.000684932	0.000428082	8.56e-05	0.000856164	0	0	0	0	8.56e-05	0	0	0	0	0	0	0	0	0	0	0	0	0	0	0	0	0	0	0	8.56e-05	8.56e-05	8.56e-05	0.000171233	0.000342466	0.000171233	0.000171233	0	0	0.000342466	8.56e-05	0	0
Bacteria;Actinobacteria;Acidimicrobiia;Microtrichales;Iamiaceae;Iamia	0	0	0	0.000171233	8.56e-05	0.000256849	0	0	0	8.56e-05	8.56e-05	8.56e-05	0	0	0	0	0	0	0	0	0	0	0	0	0	0	0	0	0	0	0	0	0	0	0	0	0	0	0	0	0	0	0	0	0.000256849	0	0.000171233	0	0
Bacteria;Actinobacteria;Acidimicrobiia;Microtrichales;Ilumatobacteraceae;Ilumatobacteraceae_unclassified	0	0	0	0	0	0	0	0	0	0	0	0	0	0	0	0	0	0	0	0	0	0	0	0	0	0	0	0	0	0	0	0	0	0	0	0	0	0	0	0	0	0	0	0	0	0	0	0	0
Bacteria;Actinobacteria;Acidimicrobiia;Microtrichales;Ilumatobacteraceae;uncultured	0	8.56e-05	8.56e-05	0	0.000171233	8.56e-05	0	8.56e-05	0	0	8.56e-05	0	0	0	0	0	0	0	0	0	0	0	0	0	0	0	0	0	0	0	0	0	0	0	0	0	0	0	0	0	8.56e-05	0	8.56e-05	0	0	0	0	0	0
Bacteria;Actinobacteria;Acidimicrobiia;Microtrichales;Microtrichaceae;Sva0996_marine_group	0	0	0	0	0	0	0	0	0	0	0	0	0	0	0	0	0	0	0	0	0	0	0	0	0	0	0	0	0	0	0	0	0	0	0	0	0	0	0	0	0	0	0	0	0	0	0	0	0
Bacteria;Actinobacteria;Acidimicrobiia;Microtrichales;Microtrichaceae;uncultured	0	0	0	0	0	0	0	0	0	0	8.56e-05	0	0	0	0	0	0	0	0	0	0	0	8.56e-05	0	0	0	0	0	0	0	0	0	0	0	0	0	0	0	0	0	0	0	0	0	0	0	0	0	0
Bacteria;Actinobacteria;Acidimicrobiia;Microtrichales;Microtrichales_fa;Microtrichales_ge	0	0	0	0	0	0	0	0	0	0	0	0	0	0	0	0	0	0	8.56e-05	0	0	0	0	0	0	0	0	0	0	0	0	0	0	0	0	0	0	0	0	0	0	0	0	0	0	0	0	0	0
Bacteria;Actinobacteria;Acidimicrobiia;Microtrichales;Microtrichales_unclassified;Microtrichales_unclassified	8.56e-05	0	0	0	8.56e-05	8.56e-05	0	0	0.000171233	0.000256849	0.000256849	8.56e-05	0	0	0	0	0	0.000256849	0	0	0	0	0.000171233	0	0	0	0	0	0	0	0	0	0	0	0	0	0	0	8.56e-05	8.56e-05	8.56e-05	0	0	8.56e-05	0.000256849	0	8.56e-05	0	0
Bacteria;Actinobacteria;Acidimicrobiia;Microtrichales;uncultured;uncultured_ge	0	8.56e-05	0.000171233	8.56e-05	0.000256849	0	0	0	0.000256849	0.000171233	0.000171233	0.000256849	0	8.56e-05	0	8.56e-05	0	0	0	0	0	0.000256849	8.56e-05	8.56e-05	0	0	0	0.000171233	0	0	0	0	0	0	0	0	0	0	8.56e-05	0	0.000171233	0	8.56e-05	0	0	8.56e-05	0.000256849	0	0
Bacteria;Actinobacteria;Acidimicrobiia;uncultured;uncultured_fa;uncultured_ge	0	0	0	0	0	0	0	0	0	8.56e-05	8.56e-05	0	0	0	0	0	0	0	0	0	0	0	0	0	0	0	0	0	0	0	0	0	0	0	0	0	0	0	0	0	0	0	0	0	0	8.56e-05	0	0	0
Bacteria;Actinobacteria;Actinobacteria;Actinobacteria_unclassified;Actinobacteria_unclassified;Actinobacteria_unclassified	0	0	0	8.56e-05	0.000256849	8.56e-05	8.56e-05	0	0.000342466	0.000513699	0.000513699	0	8.56e-05	0	0	0	0	0	0.000256849	0	0	0	0	0	8.56e-05	0	8.56e-05	0	8.56e-05	0	0	0	0.000171233	0	0	0	0	0	0	0	0.000342466	0	0	0	0	0	0.000256849	0	8.56e-05
Bacteria;Actinobacteria;Actinobacteria;Bifidobacteriales;Bifidobacteriaceae;Aeriscardovia	0	0	0	0	0	0	0	0	0	0	0	0	0	0	0	0	0	8.56e-05	0	0.000256849	0	0	8.56e-05	0.000171233	0	0	0	8.56e-05	0	0	0	0	0.000171233	0	0.000171233	0	0	0	0	0	0	0	0	0	0	0	0	0	0
Bacteria;Actinobacteria;Actinobacteria;Bifidobacteriales;Bifidobacteriaceae;Bifidobacteriaceae_unclassified	0	0	0	0	0	8.56e-05	0	0	0	0	8.56e-05	0	0	0	0	0.000342466	0	0.000342466	0.000513699	0.000599315	0.000513699	0.000428082	8.56e-05	0.000256849	0	0	0	0.000513699	0.000428082	0	0.000171233	0	0.000513699	0.000428082	0.000256849	0	0	0	0	0	0	0	0	0	0.000171233	0	0	0	0
Bacteria;Actinobacteria;Actinobacteria;Corynebacteriales;Corynebacteriaceae;Corynebacterium_1	0	0	8.56e-05	0	0	0	0	0	0	0.000428082	0.000256849	0.000256849	0	0	0	8.56e-05	0	0	0	8.56e-05	0	0.000171233	0	0	0.000171233	8.56e-05	0.000171233	0	0	0	0.000342466	0.000342466	0	0	8.56e-05	8.56e-05	0	0	0	0	0	0	0	0	8.56e-05	8.56e-05	0.000171233	0	8.56e-05
Bacteria;Actinobacteria;Actinobacteria;Corynebacteriales;Corynebacteriales_unclassified;Corynebacteriales_unclassified	0	0	8.56e-05	0	0	0	0	0	0	8.56e-05	0	0.000171233	8.56e-05	0	8.56e-05	0	0	0	0	0	0	0	0	0	0	0	0	0	0	0	0	0	0	0	0	0	0	0	0	0	8.56e-05	0	0	0	0	0	0	0	0
Bacteria;Actinobacteria;Actinobacteria;Corynebacteriales;Mycobacteriaceae;Mycobacterium	0	0.000171233	0	8.56e-05	0.000171233	8.56e-05	0	0	0.000171233	0.000684932	0.000342466	0.000684932	0	0	0	8.56e-05	8.56e-05	0	8.56e-05	0	0	8.56e-05	0.000171233	0	0.000342466	0	8.56e-05	0	0	8.56e-05	8.56e-05	8.56e-05	0.000171233	8.56e-05	0.000171233	0	0	0	0.000256849	0.000171233	8.56e-05	8.56e-05	8.56e-05	0.000171233	0.000171233	0.000428082	0.000256849	8.56e-05	0
Bacteria;Actinobacteria;Actinobacteria;Corynebacteriales;Nocardiaceae;Gordonia	0	0	0	0	0	0	0	0	0	0	0	0	0	0	0	0	0	0	0	0	0	0	0	0	0	0	0	0	0	0	0	0	0	8.56e-05	0	0	0	0	0	0	0	0	0	0	0	0	0	0	0
Bacteria;Actinobacteria;Actinobacteria;Corynebacteriales;Nocardiaceae;Nocardia	0	0	0	0	0	0	0	0	0	0	0	0	0	0	0	0	0	0	0	0	0	0	0	0	0	0	0	0	0	0	0	0	0	0	0	0	0	0	0	0	0	0	0	0	0	0	0	0	0
Bacteria;Actinobacteria;Actinobacteria;Corynebacteriales;Nocardiaceae;Rhodococcus	0	0	0	0	0	0	0	0	0	8.56e-05	0	0	0	0	0	0	0	0	0	0	0	0	8.56e-05	0	0.000171233	0	0	0	0	0	0	0	0.000171233	8.56e-05	0	0	0	0	0	0	0	0	0	0	0	0	8.56e-05	0	0
Bacteria;Actinobacteria;Actinobacteria;Frankiales;Cryptosporangiaceae;Fodinicola	8.56e-05	0	0	0	0	0	0	0	0	0	0	0	0	0	0	0	0	0	0	0	0	0	0	0	0	0	0	0	0	0	0	0	0	0	0	0	0	0	8.56e-05	0	0	0	0	0	0	0	0	0	0
Bacteria;Actinobacteria;Actinobacteria;Frankiales;Frankiaceae;Frankia	0	0	0	0	0	0	0	0	0	0	0	0	0	0	0	0	8.56e-05	0	8.56e-05	0	0	0	0	0	8.56e-05	0	0	0	0	0	0	0	0	0	0	0	0	0	0	0	0	0	0	0	0	0	0	0	8.56e-05
Bacteria;Actinobacteria;Actinobacteria;Frankiales;Frankiales_unclassified;Frankiales_unclassified	0	0	0	0	0	0	0	0	0	0	0	0	0	8.56e-05	0	0	0	0	0	0	0	0	0	0	0	0	0	0	0	0	0	0	0	0	0	0	0	0	8.56e-05	0	0	0	0	0	0	0	0	0	0
Bacteria;Actinobacteria;Actinobacteria;Frankiales;Geodermatophilaceae;Blastococcus	0	0	0	8.56e-05	8.56e-05	0	0	0	8.56e-05	0.000171233	0.000256849	0.000428082	8.56e-05	0	0	8.56e-05	0	0	0	0	0	0	8.56e-05	0	0	0	0	0	0	0	0	0	0	0	0	0	0	0	0.000171233	0.000342466	0	0	8.56e-05	0.000171233	0	0	8.56e-05	0	0
Bacteria;Actinobacteria;Actinobacteria;Frankiales;Nakamurellaceae;Nakamurella	0	0	0	0	0	0	0	0	0	8.56e-05	0	0	0	0	0	0	0	0	0	0	0	0	0	0	0	0	0	0	0	0	0	0	0	0	0	0	0	0	0	0	0	0	0	0	0	0	0	0	0
Bacteria;Actinobacteria;Actinobacteria;Frankiales;Sporichthyaceae;uncultured	0	0	0	0	0	0	0	0	8.56e-05	0	0	0	0	0	0	0	0	0	0	0	0	0	0	0	0	0	0	0	0	0	0	0	0	0	0	0	0	0	0	0	0	0	0	0	0	0	0	0	0
Bacteria;Actinobacteria;Actinobacteria;Glycomycetales;Glycomycetaceae;Glycomyces	0	0	0	0	0	0	0	0	0	0	0	0	0	0	0	0	0	0	0	0	0	0	0	0	0	0	0	0	0	0	0	0	0	0	0	0	0	0	0	0	0	0	0	0	0	0	0	0	0
Bacteria;Actinobacteria;Actinobacteria;Kineosporiales;Kineosporiaceae;Kineosporiaceae_unclassified	0	0	0	0	0	0	0	0	0	8.56e-05	0	0	0	0	0	0	0	0	0	0	0	0	0	0	0	0	0	0	0	0	0	0	0	0	0	0	0	0	0	0	0	0	0	0	0	0	0	0	0
Bacteria;Actinobacteria;Actinobacteria;Micrococcales;Bogoriellaceae;Georgenia	0	0	0	0	0	0	0	0	0	0	0	8.56e-05	0	0	0	0	0	0	0	0	0	0	0	0	0	0	0	0	0.000171233	0	0	0	0	0	0	0	0	0	0	0	0	0	0	0	0	0	0	8.56e-05	0
Bacteria;Actinobacteria;Actinobacteria;Micrococcales;Cellulomonadaceae;Cellulomonas	0	0	0	0	0	0	0	0	0	8.56e-05	0	0	0	8.56e-05	0	0	0	0	0	0	0	0	0	0	0	0	0	0	8.56e-05	0	0	0	0	0	0	0	0	0	0	0	0	0	0	0	8.56e-05	0	0	0	0
Bacteria;Actinobacteria;Actinobacteria;Micrococcales;Cellulomonadaceae;Oerskovia	0	0	0	0	0	0	0	0	0	0	0	0	0	0	0	0	0	8.56e-05	0	0	0	8.56e-05	0	0	0	0	0	8.56e-05	0	0	0	0	0	0	8.56e-05	0	0	0	0	0	0	0	0	0	0	0	0	0	0
Bacteria;Actinobacteria;Actinobacteria;Micrococcales;Dermabacteraceae;Brachybacterium	0	0	0	0	0	0	0	0	0	0	0	0	0	0	0	0	0	0	0	0	0	8.56e-05	8.56e-05	0	0	0	0	0	0	0	0	0	8.56e-05	0	0	0	0	0	0	0	0	0	0	0	8.56e-05	0	0	0	0
Bacteria;Actinobacteria;Actinobacteria;Micrococcales;Intrasporangiaceae;Intrasporangiaceae_unclassified	0	0	0	0	0	0	0	0	0	0.000171233	0	0	0	0	0	0	0	0	0	0	0	0	0	0	0	0	0	0	0	0	0	0	0	0	0	0	0	0	0	0	0	0	0	0	0	8.56e-05	0	0	0
Bacteria;Actinobacteria;Actinobacteria;Micrococcales;Intrasporangiaceae;Oryzihumus	0	0	8.56e-05	0	0	0	0	0	0	0	0	0	0	0	0	8.56e-05	0	0	0	0	0	0	0	0	0	0	0	0	0	0	0	0	0	0	0	0	0	0	0	0	0	0	0	0	0	0	0	0	0
Bacteria;Actinobacteria;Actinobacteria;Micrococcales;Microbacteriaceae;Agromyces	0	0	0	0	0	0	0	0	0	0	0	0	0	0	0	0	0	0	0	0	0	0	0	0	0	0	0	0	0	0	0	0	0	0	0	0	0	0	0	0	0	0	0	0	0	0	8.56e-05	0	0
Bacteria;Actinobacteria;Actinobacteria;Micrococcales;Microbacteriaceae;Gulosibacter	0	0	0	0	0	0	0	0	0	0	0	0	0	0	0	0	0	0	0	0	0	0	0	0	0	0	0	0	0	0	0	0	0	0	0	0	0	0	0	0	0	0	0	0	0	0	0	0	0
Bacteria;Actinobacteria;Actinobacteria;Micrococcales;Microbacteriaceae;Leucobacter	0	0	0	0	0	0	0	0	0	0	8.56e-05	8.56e-05	0.000171233	0.000342466	8.56e-05	0.000171233	8.56e-05	8.56e-05	0.000513699	0.000256849	8.56e-05	0.000256849	0.000256849	8.56e-05	0	0	0	0.000256849	0	0	0.000428082	0	8.56e-05	8.56e-05	0.000171233	0	0.000171233	0	0	0	0	0	0	0	0.000171233	0	0	0.000171233	8.56e-05
Bacteria;Actinobacteria;Actinobacteria;Micrococcales;Microbacteriaceae;Microbacteriaceae_unclassified	8.56e-05	0	0	8.56e-05	0	0	0	0	8.56e-05	0.000342466	0	8.56e-05	0	0	0.000171233	0.000256849	0.000171233	0.000342466	0.000171233	0	0.000171233	0.000171233	0.000171233	8.56e-05	0	8.56e-05	0	0	8.56e-05	0	0.000171233	0	8.56e-05	0	0.000171233	0	0	0	0	8.56e-05	8.56e-05	0	0	0	8.56e-05	0	0.000171233	0.000171233	0.000256849
Bacteria;Actinobacteria;Actinobacteria;Micrococcales;Micrococcaceae;Citricoccus	0	0	8.56e-05	0	8.56e-05	8.56e-05	0	0	0.000171233	0	0	8.56e-05	0	0	0	0	0	0	0	0	0	0	0	0	0	0	0	0	0	0	0	0	0	0	0	0	0	0	0	8.56e-05	8.56e-05	0	0	0	8.56e-05	8.56e-05	0	0	0
Bacteria;Actinobacteria;Actinobacteria;Micrococcales;Micrococcaceae;Enteractinococcus	0	0	0	0	0	0	0	0	0	0	0	0	0	0	0	0	0	0	0	0	8.56e-05	0	0	0	0	0	0	0	0	0	0	0	0	8.56e-05	0	0	0	0	0	0	0	0	0	0	0	0	0	0	0
Bacteria;Actinobacteria;Actinobacteria;Micrococcales;Micrococcaceae;Micrococcaceae_unclassified	0	0	0	0	0	0	0	0	0	0	8.56e-05	0	0	0	0	0	0	0	0	0	0	0	0	0	0	0	8.56e-05	0	0	0	0	0	0	0	0	0	0	0	0	8.56e-05	0	0	0	0	0	8.56e-05	0	0	0
Bacteria;Actinobacteria;Actinobacteria;Micrococcales;Micrococcaceae;Paeniglutamicibacter	0	0	0	0	0	0	0	0	0	8.56e-05	0	0	0	0	0	8.56e-05	8.56e-05	0	0	8.56e-05	8.56e-05	0	0	8.56e-05	0	0	0	0	0	0	0	0	0	0.000171233	8.56e-05	0	0	0	0	0	0	0	0	0	0	0	0	0	0
Bacteria;Actinobacteria;Actinobacteria;Micrococcales;Micrococcaceae;Pseudarthrobacter	0	0.000171233	8.56e-05	0.000171233	8.56e-05	8.56e-05	0.000171233	0	8.56e-05	0.000256849	0.000342466	8.56e-05	0	8.56e-05	8.56e-05	8.56e-05	0.000256849	0	8.56e-05	0	0	0	8.56e-05	8.56e-05	0	0	0	0	0	0	0	0	8.56e-05	0	0	0	8.56e-05	0	0	8.56e-05	8.56e-05	0	0	0	0.000171233	0	0	0	0
Bacteria;Actinobacteria;Actinobacteria;Micrococcales;Micrococcales_unclassified;Micrococcales_unclassified	0	0	0	0	0	0	0	0	0	0	0	0	0	0	0	0	8.56e-05	0	0	0	0	0	0	0	0	0	0	0	0	0	0	0	0	0	0	0	0	0	0	0	0	0	0	0	0	0	0	0	8.56e-05
Bacteria;Actinobacteria;Actinobacteria;Micrococcales;Promicromonosporaceae;Cellulosimicrobium	0	0	0	0	0	0	0	0	0	0	0.000171233	0	0	0	0	0	8.56e-05	0.000256849	0.000256849	0	0.000342466	0.000342466	0.000171233	8.56e-05	0	0	0	0.000171233	0	0	0	0	0.000256849	0.000256849	8.56e-05	0	0	0	0	0	0	0	0	0	8.56e-05	0	0	8.56e-05	8.56e-05
Bacteria;Actinobacteria;Actinobacteria;Micrococcales;Promicromonosporaceae;Promicromonospora	0	0	0	0	0	0	0	0	0	0	0	0	0	0	0	0	0	0	0	0	0	0	0	0	0	0	0	0	0	0	0	0	0	0	0	0	0	0	0	0	0	0	0	0	0	0	0	0	0
Bacteria;Actinobacteria;Actinobacteria;Micromonosporales;Micromonosporaceae;Actinoplanes	0	0	0	0	0	0	0	0	0	0	0	0	0	0	0	0	0	0	0	0	0	0	0	0	0	0	0	0	0	0	0	0	0	0	0	0	0	0	0	0	0	0	0	0	0	0	0	0	0
Bacteria;Actinobacteria;Actinobacteria;Micromonosporales;Micromonosporaceae;Allocatelliglobosispora	0	0	0	0	0	0	0	0	0	0	0	0	0	0	0	0	0	0	0	0	0	0	0	0	0	0	0	0	0	0	0	0	0	0	0	0	0	0	0	0	0	0	0	0	0	0	0	0	0
Bacteria;Actinobacteria;Actinobacteria;Micromonosporales;Micromonosporaceae;Catellatospora	0	0	0	8.56e-05	8.56e-05	0	0	0	0	0	0.000171233	0	0	0	0	0	0	0	0	0	0	0	0	0	0	0	0	0	0	0	0	0	0	0	0	0	0	0	0	0	0.000171233	0	0	0	0	0	0	0	0
Bacteria;Actinobacteria;Actinobacteria;Micromonosporales;Micromonosporaceae;Dactylosporangium	0	0	0	0	0	0	0	0	0	0	0	0	0	0	0	0	0	0	0	0	0	0	0	0	0	0	0	0	0	0	0	0	0	0	0	0	0	0	0	0	0	0	0	0	0	0	0	0	0
Bacteria;Actinobacteria;Actinobacteria;Micromonosporales;Micromonosporaceae;Longispora	0	0	0	0	0	0	0	0	0	0	0	0	0	0	0	8.56e-05	0	0	0	0	0	8.56e-05	0	0	0	0	0	0	0	0	0	0	0	0	0	0	0	0	0	0	0	0	0	0	0	0	0	0	0
Bacteria;Actinobacteria;Actinobacteria;Micromonosporales;Micromonosporaceae;Luedemannella	8.56e-05	0	0	8.56e-05	0	0	0	0	0	0	0	0	0	0	0	0	0	0	0	0	0	0	0	0	0	0	0	0	0	0	0	0	0	0	0	0	0	0	0	0	0	0	0	0	0	0	0	0	0
Bacteria;Actinobacteria;Actinobacteria;Micromonosporales;Micromonosporaceae;Micromonospora	0	0	0	0	0	0	0.000171233	0	8.56e-05	8.56e-05	0	0	0	0	0	0	0	0	0	0	0	0	0	8.56e-05	0	0	0	0	0	0	0	0	0	0	0	0	0	0	8.56e-05	8.56e-05	8.56e-05	0	0	0	0	0	0	0	0
Bacteria;Actinobacteria;Actinobacteria;Micromonosporales;Micromonosporaceae;Micromonosporaceae_unclassified	8.56e-05	0	8.56e-05	8.56e-05	0.000171233	0	0	8.56e-05	8.56e-05	0.000599315	0.000256849	0	8.56e-05	0	8.56e-05	0	0.000171233	0	8.56e-05	0	0	8.56e-05	8.56e-05	0	0	8.56e-05	0.000171233	8.56e-05	0	8.56e-05	8.56e-05	0.000256849	0.000171233	8.56e-05	8.56e-05	0	0	0	0.000171233	0	0	0	0	0	8.56e-05	0.000171233	0	0	8.56e-05
Bacteria;Actinobacteria;Actinobacteria;Micromonosporales;Micromonosporaceae;Rhizocola	0	0	0	0	0	0	0	0	8.56e-05	8.56e-05	0	0	0	0	0	0	0	0	0	0	0	0	0	0	0	0	0	0	0	0	0	0	0	0	0	0	0	0	0	0	0	0	0	0	0	0	0	0	0
Bacteria;Actinobacteria;Actinobacteria;Micromonosporales;Micromonosporaceae;Salinispora	0	0	0	0	0	0	0	0	0	0	0	0	8.56e-05	8.56e-05	0.000171233	8.56e-05	8.56e-05	0	0	0	0	0	0	0	0	8.56e-05	0	8.56e-05	0	8.56e-05	8.56e-05	8.56e-05	0	0	0	0	0	0	0	0	0	0	0	0	0	0	0	0	8.56e-05
Bacteria;Actinobacteria;Actinobacteria;Micromonosporales;Micromonosporaceae;Virgisporangium	0	0	0	0	0	0	0	0	8.56e-05	0	0	0	0	0	0	0	0	0	0	0	0	0	0	0	0	0	0	0	0	0	0	0	0	0	0	0	0	0	0	0	0	0	0	0	0	0	0	0	0
Bacteria;Actinobacteria;Actinobacteria;Micromonosporales;Micromonosporaceae;uncultured	0	0	0	0	0	0	0	0	0	0	0	0	0	0	0	0	0	0	0	0	0	0	0	0	0	0	0	0	0	0	0	0	0	0	0	0	0	0	0	0	0	0	0.000171233	0	0	0	0	0	0
Bacteria;Actinobacteria;Actinobacteria;Propionibacteriales;Nocardioidaceae;Aeromicrobium	0	0	0	0	0	0	0	0	0	8.56e-05	0	0	0	0	0	0	0	0	0	0	0	0	0	0	0	0	0	0	0	0	0	0	0	0	0	0	0	0	0	0	8.56e-05	0	0	0	0	0	8.56e-05	0	0
Bacteria;Actinobacteria;Actinobacteria;Propionibacteriales;Nocardioidaceae;Kribbella	0	0	0	0	0	0	0	0	0	0	0	0	0	0	0	0	0	0	0	0	0	0	0	0	0	0	0	0	0	0	0	0	0	0	0	0	0	0	0	0	0	0	0	0	0	0	0	0	0
Bacteria;Actinobacteria;Actinobacteria;Propionibacteriales;Nocardioidaceae;Marmoricola	0	0	0	0	0	0	0	0	0	8.56e-05	8.56e-05	0	0	0	0	0	0	0	0	8.56e-05	0	0	0	0	0	0	0	0	0	0	0	0	8.56e-05	0	0	0	0	0	0	0	0.000171233	0	0	0	0	0	0	0	0
Bacteria;Actinobacteria;Actinobacteria;Propionibacteriales;Nocardioidaceae;Nocardioidaceae_unclassified	0	0	0	0	0	0	0	0	0	0	0	8.56e-05	0	0	0	0	8.56e-05	0.000171233	0	0	8.56e-05	0	0.000171233	0	0	0	0	8.56e-05	0.000171233	0	0	0	8.56e-05	0	0	0	0	0	0	0	0	0	0	0	0.000171233	0	0	0	0
Bacteria;Actinobacteria;Actinobacteria;Propionibacteriales;Nocardioidaceae;Nocardioides	0	0	0	0	0	0	0	0	0	0	0.000256849	8.56e-05	0	0	0	0	0	0	0	0.000171233	0	0	0	0	0	0	0	0	0	0	0	0	0	0	0	0	0	0	0	0	0	0	0	0	0	8.56e-05	8.56e-05	0	0
Bacteria;Actinobacteria;Actinobacteria;Propionibacteriales;Nocardioidaceae;Thermasporomyces	0	0	0	0	0	0	0	0	0	0	0	0	8.56e-05	8.56e-05	8.56e-05	8.56e-05	0	0	0	0	0	8.56e-05	0	0	0	0	0	0	0	8.56e-05	0	8.56e-05	0	0	0	0	0	0	0	0	0	0	0	0	0	0	0	0	0
Bacteria;Actinobacteria;Actinobacteria;Propionibacteriales;Propionibacteriaceae;Microlunatus	0	0	0	0	0	0	0	0	0	0	0	0	8.56e-05	0	0	0	0	0	0	0	0	0	0	0	0	0	0	0	0	0	0	0	0	0	0	0	0	0	0	8.56e-05	8.56e-05	0	0	0	0	0	0	0	0
Bacteria;Actinobacteria;Actinobacteria;Propionibacteriales;Propionibacteriaceae;Propionibacteriaceae_unclassified	0	0	0	8.56e-05	0	0	0	0	0	8.56e-05	0	0.000256849	0	0	0	0	0	0	0	0	0	0	0	0	0	0	0	0	0	0	0	0	0	0	0	0	0	0	0	0	0	0	0	0	0	0	0	0	0
Bacteria;Actinobacteria;Actinobacteria;Pseudonocardiales;Pseudonocardiaceae;Actinomycetospora	0	0	0	8.56e-05	0	0	0	0	0	0	0	0	0	0	0	0	0	0	0	0	0	0	0	0	0	0	0	0	0	0	0	0	0	0	0	0	0	8.56e-05	0	0	0	0	0	0	0	0	0	0	0
Bacteria;Actinobacteria;Actinobacteria;Pseudonocardiales;Pseudonocardiaceae;Pseudonocardia	0.000256849	0	8.56e-05	8.56e-05	0.000171233	0.000171233	0.000342466	0.000342466	0	0.000684932	0.000428082	0.000513699	0	0.000171233	0	8.56e-05	0.000171233	8.56e-05	0	0	0	0	0	0	0	0	0	8.56e-05	0	0	0	0	0	0	0	0	0	8.56e-05	0.000171233	0.000513699	0.000428082	8.56e-05	0	0.000428082	0.000256849	0.000171233	0.000428082	8.56e-05	8.56e-05
Bacteria;Actinobacteria;Actinobacteria;Pseudonocardiales;Pseudonocardiaceae;Pseudonocardiaceae_ge	0	0	0	0	0	0	0	0	0	0	0	0	8.56e-05	0	0	8.56e-05	0	0	0	0	0	0	0	0	0.000256849	0	0	0	0	8.56e-05	0	0	0	0	8.56e-05	0	0	0	0	0	0	0	0	0	0	0	0	0	0
Bacteria;Actinobacteria;Actinobacteria;Pseudonocardiales;Pseudonocardiaceae;Pseudonocardiaceae_unclassified	0	8.56e-05	0	8.56e-05	0	0	0	0	0	0	0	0	0	0	0	0	0	0	0	0	0	8.56e-05	8.56e-05	0	0	0	0	0	0	8.56e-05	0	0	8.56e-05	0	8.56e-05	0	0	0	0	0	0	0	0	0	8.56e-05	0	0	0	0
Bacteria;Actinobacteria;Actinobacteria;Pseudonocardiales;Pseudonocardiaceae;Saccharomonospora	0	0	0	0	0	0	0	0	0	0.000256849	0	8.56e-05	8.56e-05	8.56e-05	8.56e-05	8.56e-05	0.000171233	0	8.56e-05	0	0	0.000171233	0.000171233	0	0.000428082	0.000428082	0.000342466	8.56e-05	8.56e-05	0.000428082	0.000428082	0	0	0.000171233	0.000171233	0	0	0	0	0	0	0	0	0	0	0	0	0.000256849	8.56e-05
Bacteria;Actinobacteria;Actinobacteria;Pseudonocardiales;Pseudonocardiaceae;Saccharopolyspora	0	0	0	0	0	8.56e-05	0	0	0	0	8.56e-05	8.56e-05	0.000171233	0.000256849	8.56e-05	0	8.56e-05	8.56e-05	8.56e-05	0	0.000171233	0	0.000171233	0	0.000171233	0.000256849	8.56e-05	0	0	0	8.56e-05	0.000342466	0	0	0.000256849	0	0	0	0	0	0	0	0	0	0	0	8.56e-05	0	8.56e-05
Bacteria;Actinobacteria;Actinobacteria;Streptomycetales;Streptomycetaceae;Streptomyces	8.56e-05	8.56e-05	0	0	8.56e-05	0	0	8.56e-05	8.56e-05	0.000171233	0.000599315	0.000256849	0.000428082	0.000171233	8.56e-05	0.000171233	0	0	8.56e-05	0	8.56e-05	8.56e-05	8.56e-05	8.56e-05	0.000171233	8.56e-05	0	0	0	8.56e-05	8.56e-05	0	0	0.000171233	0	0	0	0	8.56e-05	8.56e-05	0.000256849	8.56e-05	0	0	0.000171233	0	0.000256849	0	0
Bacteria;Actinobacteria;Actinobacteria;Streptosporangiales;Nocardiopsaceae;Nocardiopsis	0	0	0	0	0	0	0	0	0	0	0	0	0	0	0	0	0	8.56e-05	0	0	0	0	0	0	0.000171233	0	0	0	0	8.56e-05	0	0	0	0	8.56e-05	0	0	0	0	0	0	0	0	0	0	0	0	0	0
Bacteria;Actinobacteria;Actinobacteria;Streptosporangiales;Nocardiopsaceae;Thermobifida	0	0	0	0	0	0	0	0	0	8.56e-05	0.000171233	0.000171233	0	0.000171233	0	0	8.56e-05	0	8.56e-05	0	0	0	0	0	0.000684932	0.000171233	0.000171233	8.56e-05	0	0.000342466	8.56e-05	0.000342466	8.56e-05	8.56e-05	0.000256849	0	0	0	0	0	0	0	0	0	0	0	8.56e-05	8.56e-05	8.56e-05
Bacteria;Actinobacteria;Actinobacteria;Streptosporangiales;Streptosporangiaceae;Nonomuraea	0	0	0	0	0	0	0	0	0	0	0	0	8.56e-05	0	0	0	8.56e-05	0	0	0	0	0	0	0	8.56e-05	8.56e-05	8.56e-05	0	0	8.56e-05	0	0	0	0	0	0	0	0	0	0	0	0	0	0	8.56e-05	8.56e-05	0	0	0
Bacteria;Actinobacteria;Actinobacteria;Streptosporangiales;Streptosporangiaceae;Streptosporangiaceae_unclassified	0	0	0	0	8.56e-05	0	0	0	8.56e-05	8.56e-05	0	0	0.000171233	0	8.56e-05	0	0	0	0	0	0	8.56e-05	0	0	0	0	8.56e-05	0	0	0	0	0	8.56e-05	0	0.000171233	0	0	0	0	0	0	0	0	0	0	0	8.56e-05	0	0
Bacteria;Actinobacteria;Actinobacteria;Streptosporangiales;Streptosporangiaceae;Streptosporangium	0	0	0	0	0	0	0	0	0	0	8.56e-05	8.56e-05	0	0	0	0	0	0	0	0	0	0	0	0	0	0	0	0	0	0	0	0	0	0	0	0	0	0	0	0	0	0	0	0	0	8.56e-05	0	0	0
Bacteria;Actinobacteria;Actinobacteria;Streptosporangiales;Streptosporangiaceae;Thermopolyspora	0	0	0	0	0	0	0	0	0	0	0	0.000171233	8.56e-05	0	8.56e-05	0	0	8.56e-05	0	8.56e-05	0	0	0.000171233	0	0.000256849	8.56e-05	0.000171233	0	0	0.000171233	8.56e-05	8.56e-05	0	0	0.000171233	0	0	0	0	0	0	0	0	0	0	8.56e-05	0	8.56e-05	0
Bacteria;Actinobacteria;Actinobacteria;Streptosporangiales;Thermomonosporaceae;Actinocorallia	0	0	0	0.000171233	0	0	0	0	8.56e-05	0	8.56e-05	0	0	0	0	0	0	0	0	0	0	0	0	0	0	0	0	0	0	0	0	0	0	0	0	0	0	0	0	0	0	0	0	0	0	0	0	0	0
Bacteria;Actinobacteria;Actinobacteria;Streptosporangiales;Thermomonosporaceae;Actinomadura	0	0	0	0	0	0	0	0	0	8.56e-05	8.56e-05	0	0.000171233	8.56e-05	0	0	0	8.56e-05	0	0	0	0.000171233	8.56e-05	8.56e-05	8.56e-05	0.000256849	0	0	0	0	0	0.000256849	0.000171233	0.000171233	8.56e-05	0	0	0	0	0	0	0	0	0	0	0	0.000256849	0.000171233	8.56e-05
Bacteria;Actinobacteria;Actinobacteria;Streptosporangiales;Thermomonosporaceae;Thermobispora	0	0	0	0	0	0	0	0	0	0.000342466	0	0	0.000171233	0	8.56e-05	0.000256849	0	0	8.56e-05	0	0	0	8.56e-05	0	0.000256849	8.56e-05	0	0	0	0	0	8.56e-05	8.56e-05	0	0	0	0	0	0	0	0	0	0	8.56e-05	0	0	8.56e-05	0	0
Bacteria;Actinobacteria;Actinobacteria;Streptosporangiales;Thermomonosporaceae;Thermomonospora	0	0	0	0	0	0	0	0	0	0	0	0	0	0	0	0	0	0	0	0	0	0	0	0	8.56e-05	0	0	0	0	0.000171233	0	0	0	0	0	0	0	0	0	0	0	0	0	0	0.000171233	0	0	0	0
Bacteria;Actinobacteria;Actinobacteria_unclassified;Actinobacteria_unclassified;Actinobacteria_unclassified;Actinobacteria_unclassified	0	8.56e-05	8.56e-05	0.000256849	0.000171233	0.000256849	8.56e-05	8.56e-05	0	0.00128425	0.00136986	0.0010274	0	8.56e-05	0	0	8.56e-05	0	8.56e-05	0	0	0	8.56e-05	8.56e-05	0	0	0	0	0	0	0	0	0	0	0	0	0	0	8.56e-05	0	0.000171233	8.56e-05	8.56e-05	0	0.000256849	0.000171233	0	0	8.56e-05
Bacteria;Actinobacteria;Coriobacteriia;OPB41;OPB41_fa;OPB41_ge	0	0	0	0	0	0	0	8.56e-05	0	0	0	0	0	0	0	8.56e-05	0	0.000171233	0	0	0	0	0	0	0	0	0	0.000171233	0	0	0	0	0	0	8.56e-05	0	0	0	0	0	0	0	0	0	8.56e-05	0	0	0	0
Bacteria;Actinobacteria;MB-A2-108;MB-A2-108_or;MB-A2-108_fa;MB-A2-108_ge	0.000513699	0.000256849	0.000256849	0.000342466	0.000856164	0.000428082	0.000428082	0.000513699	0.000941781	0.00145548	0.00136986	0.000941781	0	0	8.56e-05	0	0.000256849	0.000171233	8.56e-05	0	0	8.56e-05	8.56e-05	8.56e-05	0	0	0	0	0	0	0	0	0	0	0	0.000513699	0	0	0.000428082	0.000342466	0.0010274	0.000171233	0.000256849	0.000256849	0.000599315	0.000342466	0.000856164	8.56e-05	8.56e-05
Bacteria;Actinobacteria;Rubrobacteria;Rubrobacterales;Rubrobacteriaceae;Rubrobacter	0	0	0	0	0	8.56e-05	0	0	0	8.56e-05	0	0	0	0	0	0	0	0	0	0	0	0	0	0	0	0	0	0	0	0	0	0	0	0	0	0	0	0	0	0	0	0	0	0	0	0	8.56e-05	0	0
Bacteria;Actinobacteria;Thermoleophilia;Gaiellales;Gaiellaceae;Gaiella	8.56e-05	8.56e-05	0.000171233	0.000856164	0.000599315	0.000599315	0.000256849	0.000256849	0.000684932	0.000941781	0.00222603	0.00171233	0	8.56e-05	8.56e-05	0.000342466	0.000256849	0	0	8.56e-05	0	8.56e-05	8.56e-05	0	0	0	0	0	0	0	0	0	0	0	0	8.56e-05	0	0.000256849	0.000941781	0.00119863	0.00205479	0.000171233	0.000171233	0.000342466	0.000684932	0.000684932	0.00119863	0	8.56e-05
Bacteria;Actinobacteria;Thermoleophilia;Gaiellales;Gaiellales_unclassified;Gaiellales_unclassified	0.000342466	0	8.56e-05	0.000171233	0.000171233	0.000428082	8.56e-05	8.56e-05	0.000171233	0.000256849	0.000256849	0.000171233	0	0	0	0	0	0	8.56e-05	0	0	0	8.56e-05	0	0	0	0	0	0	0	0	0	0	0	0	0	0	8.56e-05	0.000256849	0.000256849	0.000171233	0	0	8.56e-05	0.000171233	0.000171233	0.000342466	8.56e-05	0
Bacteria;Actinobacteria;Thermoleophilia;Gaiellales;uncultured;uncultured_ge	0.00119863	0.000599315	0.000684932	0.00111301	0.00128425	0.00128425	0.0010274	0.000770548	0.00119863	0.00376712	0.00291096	0.00188356	0	0.000342466	8.56e-05	8.56e-05	0.000342466	8.56e-05	8.56e-05	0	0	8.56e-05	0	0	0	0	0	0	0	0	0	0	0	0	0	0.000171233	0.000171233	0.000256849	0.00179795	0.00145548	0.00291096	0.000684932	0.000599315	0.0010274	0.00136986	0.000941781	0.0015411	0.000256849	0.000256849
Bacteria;Actinobacteria;Thermoleophilia;Solirubrobacterales;67-14;67-14_ge	0.000256849	8.56e-05	0.000342466	0.000770548	0.000941781	0.000256849	0.000171233	0.000428082	0.000171233	0.00119863	0.000256849	0.000428082	0.000599315	0	0	0	8.56e-05	8.56e-05	8.56e-05	0	0	0.000256849	0	8.56e-05	0	0	0	0	0	0	0	0	0	0	0	8.56e-05	0	0	0.000513699	0.000513699	0.00196918	0	0.000171233	0.000256849	0.000513699	0.000256849	0.000428082	8.56e-05	8.56e-05
Bacteria;Actinobacteria;Thermoleophilia;Solirubrobacterales;Solirubrobacteraceae;Conexibacter	0	0	0	8.56e-05	0	8.56e-05	0	0	0	0	0.000256849	0.000171233	0	0	0	0	0	0	0	0	0	0	0	0	0	0	0	0	0	0	0	0	0	0	0	0	0	0	0	0	0.000171233	0	0	0	0	0	0	0	0
Bacteria;Actinobacteria;Thermoleophilia;Solirubrobacterales;Solirubrobacteraceae;Parviterribacter	0	0	0	0	0	0	0	0	0	0	0	0	0	0	0	0	0	0	0	0	0	0	0	0	0	0	0	0	0	0	0	0	0	0	0	0	0	0	0	0	0	0	0	0	0	0	0	0	0
Bacteria;Actinobacteria;Thermoleophilia;Solirubrobacterales;Solirubrobacteraceae;Solirubrobacter	0.000171233	0	8.56e-05	0.000171233	8.56e-05	8.56e-05	8.56e-05	0.000342466	0.000428082	0.000770548	0.000941781	0.000684932	0.000171233	0	0	0	8.56e-05	0	0	0	0	8.56e-05	0.000171233	0	0	0	0	0	0	0	0	0	0	0	0	0	8.56e-05	0.000171233	0.000428082	8.56e-05	0.000428082	0.000171233	8.56e-05	0	0	0.000256849	0.000256849	0	0
Bacteria;Actinobacteria;Thermoleophilia;Solirubrobacterales;Solirubrobacteraceae;Solirubrobacteraceae_unclassified	0	0	0	0	0	0	0	8.56e-05	0	0	0	8.56e-05	0	0	0	0	8.56e-05	0	0	0	0	0	0	0	0	0	0	0	0	0	0	0	0	0	0	0	0	0	8.56e-05	0	0	0	0	0	0.000171233	8.56e-05	8.56e-05	8.56e-05	0
Bacteria;Actinobacteria;Thermoleophilia;Solirubrobacterales;Solirubrobacterales_unclassified;Solirubrobacterales_unclassified	0.000171233	0.000171233	0.000171233	0.000171233	0.000342466	0.000513699	0.000256849	0.000171233	0.000428082	0.0015411	0.000770548	0.000856164	0.000171233	0	8.56e-05	0	0	0	0	0	0	0	0.000171233	0	0	0	0	0	0	0	0	0	0	0	0	8.56e-05	0	8.56e-05	0.000256849	0.000342466	0.000770548	0	0	0.000171233	0.000513699	0.000342466	0.000342466	8.56e-05	0
Bacteria;Actinobacteria;Thermoleophilia;Thermoleophilia_unclassified;Thermoleophilia_unclassified;Thermoleophilia_unclassified	0	0	0	0	0	0	0	0	0	0	0	0	0	0	0	0	0	0	0	0	0	0	0	0	0	0	0	0	0	0	0	0	0	0	0	0	0	0	0	0	0	0	0	0	0	0	0	0	0
Bacteria;Actinobacteria;Thermoleophilia;uncultured;uncultured_fa;uncultured_ge	0	0	0	8.56e-05	0.000342466	8.56e-05	8.56e-05	0.000171233	8.56e-05	0.000256849	8.56e-05	0.000256849	0	0	8.56e-05	0	0	8.56e-05	0	0	0	0	0	0	0	0	0	0	0	0	0	0	0	0	0	0	0	8.56e-05	0.000256849	8.56e-05	8.56e-05	0	0.000256849	0	8.56e-05	8.56e-05	0.000171233	0	0
Bacteria;Aquificae;Aquificae;Aquificales;Aquificaceae;Hydrogenobacter	0	0	0	0	0	0	0	0	0	0	0	0	0.000171233	0	0	0.000171233	0	8.56e-05	0	0	0.000171233	8.56e-05	0	0	8.56e-05	8.56e-05	8.56e-05	0.000342466	8.56e-05	0.000342466	0.000171233	0.000342466	8.56e-05	8.56e-05	8.56e-05	0	0	0	0	0	0	0	0	0	0	0	0	0	8.56e-05
Bacteria;Armatimonadetes;Armatimonadetes_cl;Armatimonadetes_or;Armatimonadetes_fa;Armatimonadetes_ge	0.0872432	0.0994007	0.0882705	0.0456336	0.0456336	0.0447774	0.0650685	0.0730308	0.0445205	0	8.56e-05	8.56e-05	0.0875856	0.0519692	0.0455479	0.0285103	0.0289384	0.0261986	0.0490582	0.0535959	0.0472603	0.000256849	0.000256849	0.000342466	0.0571918	0.0523973	0.0884418	0.0251712	0.0242295	0.0851884	0.0356164	0.0839897	8.56e-05	0.000171233	0.000171233	0	8.56e-05	0	0	8.56e-05	0	0	0	0	0	0	8.56e-05	0.052226	0.0463185
Bacteria;Armatimonadetes;Armatimonadetes_unclassified;Armatimonadetes_unclassified;Armatimonadetes_unclassified;Armatimonadetes_unclassified	0.000171233	0.00128425	0.00205479	0.000171233	0.000428082	0	0.000171233	0.00128425	0.000513699	0	0	0	0.00402397	0.00179795	0.00188356	0.00111301	0.00119863	0.0010274	0.000941781	0.00162671	0.000770548	0	0	0	0.00316781	0.00171233	0.00179795	0.000856164	0.000770548	0.00333904	0.00128425	0.00299658	0	0	0	0	0	0	0	0	0	0.000342466	0.000256849	0	0	0	0.000171233	0.00368151	0.0015411
Bacteria;Armatimonadetes;Chthonomonadetes;Chthonomonadales;Chthonomonadales_fa;Chthonomonadales_ge	0	0	0	0	0	0	0	0	0	0	0	0	0	0	8.56e-05	0	0	0	0	0	0	0	0	0	0	0	0	0	0	0	0.000513699	0	0	0	0	0	0	0	0	0	0	0	0	0	0	0	0	0	0
Bacteria;Armatimonadetes;uncultured;uncultured_or;uncultured_fa;uncultured_ge	0.000428082	0.000599315	0.000684932	0.000941781	0.000770548	0.00162671	0.00119863	0.000770548	0.00162671	0.000856164	0	0.000684932	0.00291096	0.00188356	0.0015411	0.000342466	0.000599315	0.000342466	0.000599315	0.000599315	0.000342466	0.000513699	0.000256849	0.000171233	0.00702055	0.0015411	0.00607877	0.000684932	0.000513699	0.00214041	0.000428082	0.00171233	0.000171233	0.000428082	0	0.000684932	0.000342466	0.000941781	0.000428082	0.000770548	0.00128425	0.000770548	0.000428082	0.000770548	0	8.56e-05	0.000171233	0.00282534	0.00445205
Bacteria;Atribacteria;Caldatribacteriia;Caldatribacteriales;Caldatribacteriaceae;Candidatus_Caldatribacterium	0	0	8.56e-05	0	0	0	0	0	0	0.000941781	0.0010274	0.000599315	0.015411	0.0238014	0.0208904	0.0193493	0.0196062	0.0200342	0.0246575	0.0236301	0.0178082	0.014726	0.0166096	0.0123288	0.0201199	0.0204623	0.0135274	0.0179795	0.0220034	0.015839	0.0241438	0.0253425	0.0159247	0.0140411	0.0130137	0	0	0	0	0	0	0	0	8.56e-05	0.00359589	0.00342466	0.00410959	0.0166096	0.0163527
Bacteria;BRC1;BRC1_cl;BRC1_or;BRC1_fa;BRC1_ge	0.000513699	0.000599315	0.000342466	0	0	0	0	0	0	0	0	0	0	0	0	0	0	0	0	0	0	0	0	0	0	0	0	0	0	0	0	0	0	8.56e-05	0	8.56e-05	8.56e-05	0.000171233	0	0	0	0	8.56e-05	0.000171233	0	0	0	0	0
Bacteria;Bacteria_unclassified;Bacteria_unclassified;Bacteria_unclassified;Bacteria_unclassified;Bacteria_unclassified	0.0154966	0.0180651	0.0119007	0.00410959	0.00530822	0.00496575	0.00565068	0.0083048	0.0131849	0.0110445	0.00462329	0.00967466	0.0175514	0.00650685	0.00453767	0.00445205	0.00428082	0.00359589	0.00839041	0.00702055	0.00890411	0.00744863	0.00761986	0.0052226	0.0122432	0.00547945	0.00916096	0.00556507	0.0047089	0.00864726	0.00702055	0.00847603	0.00436644	0.00556507	0.00436644	0.0109589	0.00753425	0.00821918	0.00162671	0.0015411	0.0067637	0.0126712	0.0110445	0.0123288	0.00214041	0.00539384	0.0041952	0.0101884	0.00898973
Bacteria;Bacteroidetes;Bacteroidetes_unclassified;Bacteroidetes_unclassified;Bacteroidetes_unclassified;Bacteroidetes_unclassified	0	0	0	0	0	0	0	0	0	0	0	0	0	0	0	0	0	8.56e-05	0	8.56e-05	0	0	0	0	0	0	0	0	0	0	0	0	0	0	0	0	0	0	0	0	0	0	0	0	0	0	0	8.56e-05	0
Bacteria;Bacteroidetes;Bacteroidia;Bacteroidales;Bacteroidales_unclassified;Bacteroidales_unclassified	0	0	0	0	0	0	0	0	0	0	0	0	0	0	0	0	0	0	0	0	0	0	0	0	0	0	0	0	0	0	0	0	0	0	0	0.000171233	8.56e-05	0.000171233	0	0	0	0	0	0	8.56e-05	0.000256849	0	0.000256849	8.56e-05
Bacteria;Bacteroidetes;Bacteroidia;Bacteroidales;Bacteroidetes_vadinHA17;Bacteroidetes_vadinHA17_ge	0.000770548	8.56e-05	0	0	0	0	0.00393836	0.00231164	0.0015411	0	0	0	0.00265411	0.000856164	0.000428082	0	0	0	0.000256849	0.000770548	0.0010274	0	0	0	0	0	0	0	0	0	0	0	0	0	0	0	0	0	8.56e-05	0	0	0	0	0.000342466	0	0	8.56e-05	0	0
Bacteria;Bacteroidetes;Bacteroidia;Bacteroidales;Dysgonomonadaceae;Dysgonomonadaceae_unclassified	0	8.56e-05	8.56e-05	0	8.56e-05	0	0	0.000256849	0	0	0	0	8.56e-05	0.000171233	0.000256849	0.000256849	0	0.000428082	0	0	8.56e-05	8.56e-05	0	8.56e-05	0.000342466	0.00119863	0.000513699	0.0010274	0.000684932	0.000256849	0.000171233	0.000342466	0.000941781	0.000513699	0.00111301	0	0	0	0	0	8.56e-05	0	0	0	0	0	0.0148973	0.000428082	0.000428082
Bacteria;Bacteroidetes;Bacteroidia;Bacteroidales;Dysgonomonadaceae;Dysgonomonas	0	0	0	0	0	0	0	0	0	0	0	0	0	0	0	0	0	0	0	0	0	0	0.000171233	8.56e-05	8.56e-05	8.56e-05	0	0	0	0	0	8.56e-05	0	0	8.56e-05	0	0	0	0	0	0	0	0	0	0	0	0	0	0
Bacteria;Bacteroidetes;Bacteroidia;Bacteroidales;Dysgonomonadaceae;Fermentimonas	8.56e-05	0.0192637	0.00599315	0.0291096	0.0226027	0.0258562	0	0.0305651	0.0303938	0.000171233	8.56e-05	8.56e-05	0.0536815	0.0152397	0.0148116	0.0202055	0.0172945	0.0177226	0.0106164	0.013613	0.0118151	0.0197774	0.0178938	0.0221747	0.077226	0.060274	0.0979452	0.0497432	0.0559075	0.0692637	0.0361301	0.0672945	0.0430651	0.0412671	0.0451199	0	8.56e-05	8.56e-05	0	0	0	8.56e-05	0	0	0	0	0.072089	0.0178938	0.0188356
Bacteria;Bacteroidetes;Bacteroidia;Bacteroidales;Dysgonomonadaceae;Petrimonas	0	0	0	8.56e-05	0	0	8.56e-05	0	0	0	0	8.56e-05	0	0	0	0	0	0	0	0	0	0	8.56e-05	8.56e-05	0	0.00256849	0.000342466	0.000513699	0.000171233	0	8.56e-05	0	0.000256849	0	0	0.0245719	0.0194349	0.0244863	0.0568493	0.0560788	0.0248288	8.56e-05	0.0157534	0.0260274	0.112928	0.130736	0.0710616	0	0
Bacteria;Bacteroidetes;Bacteroidia;Bacteroidales;Dysgonomonadaceae;Proteiniphilum	0	8.56e-05	0	8.56e-05	0	0	0	8.56e-05	0	0	0	0	0.0184932	0.0333048	0.0354452	0.0577911	0.0485445	0.0523973	0.0346747	0.0377568	0.0412671	0.0581336	0.0627568	0.0631849	0.0244863	0.0524829	0.0114726	0.0660103	0.0570205	0.0333904	0.0368151	0.0357021	0.0611301	0.0597603	0.0605308	0	0	0	0	8.56e-05	0	8.56e-05	0.000256849	0	8.56e-05	0	0	0.040839	0.0479452
Bacteria;Bacteroidetes;Bacteroidia;Bacteroidales;Dysgonomonadaceae;uncultured	0	0	0	0	0	0	0	0	0	0	0	0	0	0	0	0	0	0	0	0	0	0	0	0	0	0	0	0	0	0	0	0	0	0	0	0	0	0	0	0	0	0	0	0	0	0	0	0	0
Bacteria;Bacteroidetes;Bacteroidia;Bacteroidales;FTLpost3;FTLpost3_ge	0	0	0	0	0	0	0	0	0	0	0	0	0	0.0388699	0.0434075	0.0144692	0.0148973	0.0148973	0	0	8.56e-05	0.00770548	0.0105308	0.00693493	8.56e-05	0.0199486	0.00265411	0.0124144	0.0125	0.000342466	0.0244863	0.0010274	0.0108733	0.0112158	0.0104452	0	0	0	8.56e-05	0	8.56e-05	0	0	8.56e-05	0	0	0	0.0417808	0.0383562
Bacteria;Bacteroidetes;Bacteroidia;Bacteroidales;Paludibacteraceae;H1	0	0	0	0	0	0	0	0	0	0	0	0	0	0	0	0	0	8.56e-05	0	0	0	0	8.56e-05	8.56e-05	8.56e-05	0	0	0	0.000171233	0	0	0	0	0.000171233	8.56e-05	0	0	0	0	0	0	0	0	0	0	0	0	0	0.000171233
Bacteria;Bacteroidetes;Bacteroidia;Bacteroidales;Paludibacteraceae;Paludibacteraceae_unclassified	0	0	0	0	0	0	0	0	0	0	0	0	0.0010274	0.00402397	0.00539384	0.00333904	0.0047089	0.00565068	0.00265411	0.00402397	0.00462329	0.00933219	0.0067637	0.00941781	0.00599315	0.0138699	0.00205479	0.00847603	0.00633562	0.00273973	0.00342466	0.00265411	0.00890411	0.00616438	0.0083048	0	0	0	0	0	0	0	0	0	0	0	0	0.00402397	0.00684931
Bacteria;Bacteroidetes;Bacteroidia;Bacteroidales;Paludibacteraceae;uncultured	0	0	0	0	0	0	0	8.56e-05	0.000256849	0	0	0	0	0	0	0	0	0	0	0	0	0	0	0	0	0	0	0	0	0	0	0	0	0	0	0	0	0	0	0	0	0	0	0	0	0	0	0	0
Bacteria;Bacteroidetes;Bacteroidia;Bacteroidales;Prolixibacteraceae;Mariniphaga	0	0	0	0	0	0	0	0	0	0	0	0	0	0	0	0	0.000513699	0	0	0	0	0	8.56e-05	0	0	0.000256849	8.56e-05	0	0	0	0	0	0	0	0	0	0	0	0	0	0	0	0	0	0	0	0	0	8.56e-05
Bacteria;Bacteroidetes;Bacteroidia;Bacteroidales;Prolixibacteraceae;Prolixibacteraceae_unclassified	0	0	0	0	0	0	0.000171233	0.000171233	0	0	0	0	0	0	0	0	0	0	0	0	0	0	0	0	0	0	0	0	0	0	0	0	0	0	0	0	0	0	0	0	0	0	0	0	0	0	0	0	0
Bacteria;Bacteroidetes;Bacteroidia;Bacteroidales;Prolixibacteraceae;WCHB1-32	0.000171233	8.56e-05	8.56e-05	0	0	0	0.000256849	0.000342466	8.56e-05	0.000171233	0	0.000256849	0	0	0	0	0	0	0	0	0	0	0	0	0	0	0	0	0	0	0	0	0	0	0	0.000342466	0	0.000171233	0	0	0	0.00162671	0.000171233	8.56e-05	0	0.000256849	0	0	0
Bacteria;Bacteroidetes;Bacteroidia;Bacteroidales;Prolixibacteraceae;uncultured	0	0	0	0	0	0	0	0	0	0	0	8.56e-05	0	0	0	0	0	0	0	0	0	0	0	0	0	0	0	0	0	0	0	0	0	0	0	0	0	0	0	0	0	0	0	0	0	0	0	0	0
Bacteria;Bacteroidetes;Bacteroidia;Bacteroidales;Rikenellaceae;Rikenellaceae_unclassified	0	0	0	0	0	0	0	0	0	0	0	0	0.00282534	0.0273973	0.0266267	0.0188356	0.017637	0.0201199	0.00342466	0.000770548	0.000856164	0.00684931	0.00547945	0.00565068	0.000428082	0.00967466	0.00171233	0.0181507	0.0177226	0.000856164	0.00847603	0.00111301	0.00376712	0.00565068	0.00368151	0	0	0	0	0	0	0	0	0	0	0	0	0.0223459	0.0245719
Bacteria;Bacteroidetes;Bacteroidia;Bacteroidales;Rikenellaceae;uncultured	0	0	0	0	0	0	0	0	0	0	0	0	0	0	0	0	0	0	0	0	0	0	0	0	0	0	0	0	0.000171233	0	0	0	0	0	8.56e-05	0	0	0	0	0	0	0	0	0	0	0.000171233	0	0	0
Bacteria;Bacteroidetes;Bacteroidia;Bacteroidales;Tannerellaceae;Macellibacteroides	0	0	0	0	8.56e-05	0	0	0	0	0	8.56e-05	0	0	0	8.56e-05	0	0	0	8.56e-05	0	0	0	0	0.000171233	0	0	0	0	0	0.00402397	0.000342466	0.00402397	0	0.00128425	0	0.071661	0.0526541	0.0497432	0.00505137	0.00436644	0.00693493	0.078339	0.0625856	0.0715753	0.011387	0.0601027	0.00702055	0	0
Bacteria;Bacteroidetes;Bacteroidia;Bacteroidia_unclassified;Bacteroidia_unclassified;Bacteroidia_unclassified	0	0.000256849	0	8.56e-05	0	0	8.56e-05	0.000171233	0.000342466	0.000428082	0.000428082	0.000256849	0.00256849	0.0265411	0.0277397	0.0492295	0.0469178	0.0475171	0.0809932	0.0808219	0.0791096	0.0321062	0.0293664	0.0339041	0.00625	0.0327055	0.00479452	0.0383562	0.0419521	0.00659247	0.0671233	0.0101027	0.0305651	0.0244863	0.0293664	8.56e-05	8.56e-05	0.000256849	0	0	0	0.000171233	8.56e-05	0	0.000342466	0.000256849	8.56e-05	0.0282534	0.0306507
Bacteria;Bacteroidetes;Bacteroidia;Chitinophagales;Chitinophagaceae;Chitinophagaceae_unclassified	0	0	0	0	0	0	0	0	0	0.000342466	0.000342466	0.000256849	0	0	0	0	0	0	0	0	0	0	0	0	0	0	0	0	0	0	0	0	0	0	0	0.000171233	8.56e-05	0.000171233	0.000256849	8.56e-05	0.000171233	8.56e-05	8.56e-05	8.56e-05	0.000342466	0.000342466	0.000428082	0	8.56e-05
Bacteria;Bacteroidetes;Bacteroidia;Chitinophagales;Chitinophagaceae;Ferruginibacter	0	0	8.56e-05	0	0	0	0	0	0	0	0	0	0	0	0	0	0	0	0	0	0	0	0	0	0	0	8.56e-05	0	0	0	0	0	0	0	0	0	0	0	0	0	0	0	0	0	0	0	0	0	0
Bacteria;Bacteroidetes;Bacteroidia;Chitinophagales;Chitinophagaceae;Flavihumibacter	0	0	0	0	0	0	0	0	0	8.56e-05	0	0	0	0	0	0	0	0	0	0	0	0	0	0	0	0	0	0	0	0	0	0	0	0	0	0	0	0	0	0	0	0	0	0	0	0	0	0	0
Bacteria;Bacteroidetes;Bacteroidia;Chitinophagales;Chitinophagaceae;Flavisolibacter	0	8.56e-05	0	0	0	0	0	0	0	0	0.000171233	0	0	0	0	0	0	0	0	0	0	0	0	0	0	0	0	0	8.56e-05	0	0	0	0	0	0	0	0	0	0	0	0	8.56e-05	0	0	0.000256849	0.000342466	0.000256849	0	0
Bacteria;Bacteroidetes;Bacteroidia;Chitinophagales;Chitinophagaceae;Flavitalea	0	0	0	0	0	0	0	0	0	0	0	0	0	0	0	0	0	0	0	0	0	0	0	0	0	0	0	0	0	0	0	0	0	0	0	0	0	0	0	0	0	0	0	0	0	0	0	0	0
Bacteria;Bacteroidetes;Bacteroidia;Chitinophagales;Chitinophagaceae;Heliimonas	0	0	0	0	0	0	0	0	0	0	0	0	0	0	0	0	0	0	0	8.56e-05	0	0	0	0	0	0	0	0	0	0	0	0	0	0	0	0	0	0	0	0	0	0	0	0	0	0	0	0	0
Bacteria;Bacteroidetes;Bacteroidia;Chitinophagales;Chitinophagaceae;Lacibacter	0	0	0	0	0	0	0	0	0	0	0	0	0	0	0	0	0	0	0	0	0	0	0	0	0	0	0	0	0	0	0	0	0	0	0	0	0	0	0	0	0	0	0	0	0	0	0	0	0
Bacteria;Bacteroidetes;Bacteroidia;Chitinophagales;Chitinophagaceae;Niastella	0	0	0	8.56e-05	0	0	0	0	0	0	0	0	0	0	0	0	0	0	0	0	0	0	0	0	0	0	0	0	0	0	0	0	0	0	0	0	0	0	0	0	0	0	0	0	0	0	0	0	0
Bacteria;Bacteroidetes;Bacteroidia;Chitinophagales;Chitinophagaceae;Parafilimonas	0	0	0	0	0	0	0	0	0	0	0	0	0	0	0	0	0	0	0	0	0	0	0	0	0	0	0	0	0	0	0	0	0	0	0	0	0	0	0	0	0	0	0	0	0	0	0	0	0
Bacteria;Bacteroidetes;Bacteroidia;Chitinophagales;Chitinophagaceae;Sediminibacterium	0	0	0	0	0	0	0	0	0	0	0	0.000171233	0	0	0	0	0	0	0	0	0	8.56e-05	0	0	0	0	0	0	0	0	0	0	0	0	0	0	8.56e-05	0	0	8.56e-05	0	0	0	0	0	0	8.56e-05	0	0
Bacteria;Bacteroidetes;Bacteroidia;Chitinophagales;Chitinophagaceae;Terrimonas	0	0	0	0	0	0	0	0	0	0	0	0	0	0	0	0	0	0	0	0	0	8.56e-05	0	0	0	0	0	0	0	0	0	0	0	0	0	0	0	0	8.56e-05	0	0	0	0	0	0	0	0	0	0
Bacteria;Bacteroidetes;Bacteroidia;Chitinophagales;Chitinophagaceae;uncultured	0	0	0	0	0	0	0	0	0	0	0	0	0	0	0	0	0	0	0	0	0	0	0	0	0	0	0	0	0	0	0	0	0	0	0	0	0	0	0	0	0	0	0	0	0	0	0	0	0
Bacteria;Bacteroidetes;Bacteroidia;Chitinophagales;Saprospiraceae;uncultured	8.56e-05	0	0	0	0	0	0	0	0	0	0.000171233	0	0	0	0	0	0	0	0	0	0	0	0	0	0	0	0	0	0	0	0	0	0	0	0	0	0	0	0	0	0	0	0	0	8.56e-05	0	0	0	0
Bacteria;Bacteroidetes;Bacteroidia;Cytophagales;Hymenobacteraceae;Adhaeribacter	0	0	0	0	0	0	0	0	0	0	0	0	0	0	0	0	0	0	0	0	0	0	0	0	0	0	0	0	0	0	0	0	0	0	0	0	0	0	0	0	8.56e-05	0	0	0	0	0	0	0	0
Bacteria;Bacteroidetes;Bacteroidia;Cytophagales;Microscillaceae;Chryseolinea	0	0	0	0	0	0	0	0	0	0	0	0	0	0	0	0	0	0	0	0	0	0	0	0	0	0	0	0	0	0	0	0	0	0	0	0	0	0	0	0	0	0	0	0	0	0	0	0	0
Bacteria;Bacteroidetes;Bacteroidia;Cytophagales;Microscillaceae;uncultured	8.56e-05	0	0	0	0	0	0	0	0	0	0	0	0	0	0	0	0	0	0	0	0	0	0	0	0	0	0	0	0	0	0	0	0	0	0	0	0	0	0	0	0	0	0	0	0	0	0	0	0
Bacteria;Bacteroidetes;Bacteroidia;Cytophagales;Spirosomaceae;Dyadobacter	0	0	0	0	0	0	0	0	8.56e-05	0	0	0	0	0	0	0	0	0	0	0	0	0	0	0	8.56e-05	0	0	0	0	0	0	0	0	0	0	0	8.56e-05	0	0	0	0	0	0	0	0	0	8.56e-05	0	0
Bacteria;Bacteroidetes;Bacteroidia;Cytophagales;Spirosomaceae;Nibrella	0	0	0	0	0	0	0	0	0	0	0	0	0	0	0	0	0	0	0	0	0	0	0	0	0	0	0	0	0	0	0	0	0	0	0	0	0	0	0	0	0	0	0	0	0	0	0	0	0
Bacteria;Bacteroidetes;Bacteroidia;Flavobacteriales;Crocinitomicaceae;Crocinitomicaceae_unclassified	0	0	0	0	0	0	0	0	0	0	0	0	0	0	0	0.000171233	0.000171233	0	0	0	0	0.000513699	0.000513699	0.000770548	0	0	0	0	0.000171233	0	0	0	0.000428082	0.000428082	0.000428082	0	0	0	0	0	0	0	0	0	0	0	0	0	0
Bacteria;Bacteroidetes;Bacteroidia;Flavobacteriales;Crocinitomicaceae;Fluviicola	0	0	0	0	0	0	0	0	0	0	0	0	0	0	0	0	0	0	0	0	0	0	0	0	0	0	0	0	0	0	0	0	0	0	0	0	0	0	0	0	0	0	0	0	0	0	0	0	0
Bacteria;Bacteroidetes;Bacteroidia;Flavobacteriales;Flavobacteriaceae;Flavobacterium	8.56e-05	0.000256849	0	8.56e-05	0	0	0	0	0	0.000599315	0.000256849	0.000342466	0.000684932	8.56e-05	0.000256849	0.0107021	0.00796233	0.0109589	0.00188356	0.000342466	0.000513699	0.0178082	0.0141267	0.0121575	0.000256849	0.000428082	8.56e-05	0.00453767	0.00376712	0.000171233	8.56e-05	0	0.00898973	0.00650685	0.00941781	0	0	8.56e-05	0	0	0	0	0	0	8.56e-05	0	0	0.000342466	0.000171233
Bacteria;Bacteroidetes;Bacteroidia;Flavobacteriales;NS9_marine_group;NS9_marine_group_ge	0	0	0	0	0	0	0	0	0	0	0	0	0	0	0	0	0	0	0	0	0	0	0	0	0	0	0	0	0	0	0	0	0	0	0	0	0	0	0	0	0	0	0	0	0	0	0	0	0
Bacteria;Bacteroidetes;Bacteroidia;Flavobacteriales;Weeksellaceae;Chryseobacterium	0	0	0	0	0	0	0	0	0	0	0	0	0	0	0.000171233	0	0.000171233	8.56e-05	0	0	8.56e-05	0	0.000171233	0.000428082	0	0	0	0.000171233	0	0	0	0	0.000428082	0.000256849	8.56e-05	0	0	0	0	0	0	0	0	0	0	0	0	8.56e-05	0
Bacteria;Bacteroidetes;Bacteroidia;Sphingobacteriales;AKYH767;AKYH767_ge	0	0	0	0	0	8.56e-05	0	0	0	0	0	0	0	0	0	0	0	0	0	0	0	0	0	0	0	0	0	0	0	0	0	0	0	0	0	0	0	0	0	0	0	0	0	0	0	0	0	0	0
Bacteria;Bacteroidetes;Bacteroidia;Sphingobacteriales;Lentimicrobiaceae;Lentimicrobium	0.0544521	0.0177226	0.00513699	0.000428082	0	0	0.112329	0.0150685	0.00333904	0	0	0	0.0380993	0.00171233	0.000171233	0	0	0	0	0.00325342	0.00342466	0	0	0	0	0	0	0	0	0	0	0	0	0	0	0	0	0	0	0	0	0	0	0	0	0	0	0	0
Bacteria;Bacteroidetes;Bacteroidia;Sphingobacteriales;NS11-12_marine_group;NS11-12_marine_group_ge	0	0	0	0	0	0	0	0	0	0	0	0	0	0	0	0	0	0	0	0	0	0	0	0	0	0	0	0	0	0	0	0	0	0	0	0	8.56e-05	0	0	0	0	0	0	0	8.56e-05	0	0	0	0
Bacteria;Bacteroidetes;Bacteroidia;Sphingobacteriales;Sphingobacteriaceae;Pedobacter	0	0	0	0	0	0	0	0	0	0	0	0	0	0	0	0	0	0	0	0	0	0	8.56e-05	0	0	0	0	0	0	0	0	0	0	0	0	0	0	0	0	0	0	0	0	0	0	0	0	0	0
Bacteria;Bacteroidetes;Bacteroidia;Sphingobacteriales;Sphingobacteriaceae;Sphingobacteriaceae_unclassified	0	0	0	8.56e-05	0	0	0	0	0	0	8.56e-05	0	8.56e-05	0	0	0	0	8.56e-05	8.56e-05	0	0	0	0	0	8.56e-05	8.56e-05	0	0	0	0	0	0	0	8.56e-05	0	0	0	0	0	0	8.56e-05	0	0	0	8.56e-05	8.56e-05	0	0	8.56e-05
Bacteria;Bacteroidetes;Bacteroidia;Sphingobacteriales;Sphingobacteriaceae;Sphingobacterium	0	0	0	0	0	0	0	0	0	0	0	0	0	0	0	0	0	0	0	0.000171233	0	0.000342466	8.56e-05	0.000599315	0	0	0	8.56e-05	0.000256849	0	0	0.000171233	0.000856164	0.000342466	0.000513699	0	0	0	0	0	0	0	0	0	0	0	0	0	0
Bacteria;Bacteroidetes;Bacteroidia;Sphingobacteriales;Sphingobacteriales_unclassified;Sphingobacteriales_unclassified	0	0	0	0	0	0	0	0	0	0	0	0	0	0	0	8.56e-05	0	0	0	0	8.56e-05	0	0	0	0	0	0	0	0	0	8.56e-05	0	0	0	0	0	0	0	0	0	0	0	0	0	0	0	0	0	8.56e-05
Bacteria;Bacteroidetes;Ignavibacteria;Ignavibacteriales;Ignavibacteriales_unclassified;Ignavibacteriales_unclassified	0	0	0	0	0	0	0	0	0	0	0	0	0	0	0	0	0	0	0	0	0	0	0	0	0	0	0	0	0	0	0	0	0	0	0	0	0	0	0	0	0	0	0	0	0	0	0	0	0
Bacteria;Bacteroidetes;Ignavibacteria;SJA-28;SJA-28_fa;SJA-28_ge	0	0	8.56e-05	0	0	0	0	0	8.56e-05	0	0	0	0	0	0	0	0	0	0	0	0	0	0	0	0	0	0	0	0	0	0	0	0	0	0	8.56e-05	0	0	0	8.56e-05	0	0	0	0	0	0	0	0	0
Bacteria;Bacteroidetes;Rhodothermia;Rhodothermales;Rhodothermaceae;uncultured	0	0	0	0.00231164	0.00179795	0.00162671	8.56e-05	0	0	0	0	0	0	0	0	0	0	0	0	0	0	0	0	0	0	0	0	0	0	0	0	0	0	0	0	0	0	0	0	0	0	0	0	0	0	0	0	0	0
Bacteria;Chloroflexi;Anaerolineae;Anaerolineae_unclassified;Anaerolineae_unclassified;Anaerolineae_unclassified	0.00299658	0.00265411	0.00273973	0.00111301	0.00162671	0.0015411	0.000770548	0.000342466	0.00119863	0.00231164	0.00214041	0.00188356	0.00231164	0.00214041	0.0015411	0.00188356	0.000856164	0.00171233	0.00128425	0.000770548	0.000513699	0.00128425	0.000513699	0.000513699	0.00342466	0.00188356	0.000684932	0.00136986	0.00179795	0.00162671	0.0010274	0.000856164	0.00179795	0.0015411	0.000941781	0.00214041	0.00205479	0.00333904	0.00171233	0.00162671	0.00273973	0.000428082	0.000770548	0.00162671	0.00428082	0.00248288	0.00273973	0.00214041	0.00136986
Bacteria;Chloroflexi;Anaerolineae;Anaerolineales;Anaerolineaceae;Anaerolinea	0	0	0	0	0	0	0	0	0	0	0	0	0	0	0	0	0	0	0	0	0	0	0	0	0	0	0	0	0	0	0	0	0	0	0	0	0	0	0	0	0	0	0	0	8.56e-05	0	8.56e-05	0	0
Bacteria;Chloroflexi;Anaerolineae;Anaerolineales;Anaerolineaceae;Anaerolineaceae_unclassified	0.0015411	0.00231164	0.00239726	0.000684932	8.56e-05	0.000342466	0.00162671	0.00111301	0.00453767	0.000513699	0.000171233	0.00188356	0	0.00119863	0.000770548	0	0	0	0.000256849	0	0	0	0	0	0.000171233	0	0	0	0	0.000171233	0.000684932	0.000171233	0	0	0	0.000599315	8.56e-05	0.000599315	0.000171233	8.56e-05	0	0	0.000256849	0	0	0	0.000256849	0.000513699	0.000513699
Bacteria;Chloroflexi;Anaerolineae;Anaerolineales;Anaerolineaceae;uncultured	0	0	0	0	0	0	0	0	0	0	0	0	0	0	0	8.56e-05	0	0	0	0	0	0	0.000171233	0	0	0	0	0	0	0	0	0	0.000171233	0	0	0	0	0	0	0	0	0	0	0	0	0	0	0	0
Bacteria;Chloroflexi;Anaerolineae;Ardenticatenales;uncultured;uncultured_ge	0	0	0	0	0	0	0	0	0	0	0	0	0	0	0	0	0	0	0	0	0	0	0	0	0	0	0	0	0	0	0	0	0	0	0	0	0	0	0	0	0	0	0	0	0	0	0	0	0
Bacteria;Chloroflexi;Anaerolineae;Caldilineales;Caldilineaceae;Caldilineaceae_unclassified	0	0	0	0	0	0	0	0	0	0	0	0	0	0	0	0	0	0	0	0	0	0	0	0	0	0	0	0	0	0	0	0	0	0	0	0	0	0	0	0	0	0	0	0	0	0	0	0	0
Bacteria;Chloroflexi;Anaerolineae;Caldilineales;Caldilineaceae;uncultured	0	0	0	0	0	0	0	0	0	0	0	0	0	0	0	0	0	0	0	0	0	0	0	0	0	0	0	0	0	0	0	0	0	0	0	0	0	0	0	0	0	0	0	0	0	0	0	0	0
Bacteria;Chloroflexi;Anaerolineae;RBG-13-54-9;RBG-13-54-9_fa;RBG-13-54-9_ge	0.000342466	0.000256849	0.000342466	0.000171233	0	0	0.000256849	0	0.000599315	0.000171233	8.56e-05	8.56e-05	0.00136986	0.000856164	0.00128425	0.000256849	0.000684932	0.000684932	8.56e-05	8.56e-05	0.000856164	0.000599315	0.000428082	0.000171233	0.000684932	0.000856164	0.00111301	0.000342466	8.56e-05	0.000856164	0.000171233	0.000684932	0	8.56e-05	0.000599315	0	0	0	0	0	8.56e-05	0	0	0	0	8.56e-05	0	0.000513699	0.000599315
Bacteria;Chloroflexi;Anaerolineae;SBR1031;A4b;A4b_ge	0	0	0	0	0	0	0	0	0	0	0	0	0	0	0	0	0	0	0	0	0	0	0	0	0	0	0	0	0	0	0	0	0	0	0	0	0	0	0	0	0	0	0	0	0	0	0	0	0
Bacteria;Chloroflexi;Anaerolineae;SBR1031;SBR1031_unclassified;SBR1031_unclassified	0	0	0	0	0	0	0	0	0	0	0.000171233	0	0	0	0	0	0	0	0	0	0	0	0	0	0	0	0	0	0	0	0	0	0	0	0	0	0	0	0	0	0	0	0	0	0	0	0	0	0
Bacteria;Chloroflexi;Chloroflexi_unclassified;Chloroflexi_unclassified;Chloroflexi_unclassified;Chloroflexi_unclassified	8.56e-05	0.000428082	0.000428082	0	0.000342466	8.56e-05	8.56e-05	0.000428082	0.000256849	0	8.56e-05	0.000256849	8.56e-05	0.000342466	8.56e-05	0.000342466	0.000856164	0.000513699	0.000171233	8.56e-05	0.000256849	0.000171233	8.56e-05	0	8.56e-05	0.000342466	8.56e-05	0	0.000171233	0.000428082	0.000171233	0.000256849	8.56e-05	0.000256849	8.56e-05	0.000256849	8.56e-05	8.56e-05	0.000171233	0	0.000428082	8.56e-05	0.000171233	8.56e-05	0	8.56e-05	0	8.56e-05	0.000171233
Bacteria;Chloroflexi;Chloroflexia;Chloroflexales;Roseiflexaceae;uncultured	0	0	0	0	0	0	0	0	0	8.56e-05	0	0	0	0	0	0	0	0	0	0	0	0	0	0	0	0	0	0	0	0	0	0	0	0	0	0	0	0	0	0	0	0	0	0	0	0	0	0	0
Bacteria;Chloroflexi;Chloroflexia;Kallotenuales;AKIW781;AKIW781_ge	0	0	0	0	0	0	0	0	8.56e-05	8.56e-05	8.56e-05	0	0	0	0	0	0	0	0	0	0	8.56e-05	0	0	0	0	0	0	0	0	0	0	0	0	0	0	0	0	8.56e-05	8.56e-05	0	0	0	0	0	8.56e-05	0	0	0
Bacteria;Chloroflexi;Chloroflexia;Thermomicrobiales;AKYG1722;AKYG1722_ge	0	0	0	0	0	0	0	0	0	0	0	0	0	0	0	0	0	0	0	0	0	0	0	0	0	0	0	0	0	0	0	0	0	0	0	0	0	0	0	0	0	0	0	0	0	0	0	0	0
Bacteria;Chloroflexi;Chloroflexia;Thermomicrobiales;JG30-KF-CM45;JG30-KF-CM45_ge	8.56e-05	0	0	0	0	8.56e-05	0.000256849	0	0.000171233	0.000599315	0.000599315	0.000171233	8.56e-05	0	0	0	8.56e-05	8.56e-05	0	0	0	0	0	0	0	0	0	0	0	0	0	0	0	8.56e-05	0	0	0	0	0.000171233	0	0.000770548	0	8.56e-05	8.56e-05	0.000171233	0.000256849	0.000342466	8.56e-05	0
Bacteria;Chloroflexi;Chloroflexia;Thermomicrobiales;Thermomicrobiaceae;Sphaerobacter	0	0	0	0	0	0	0	0	0	8.56e-05	0	0	0	0	0	0.000171233	8.56e-05	0	0	0	0	0	0	8.56e-05	0	0	0	0	0	0	0	0	0	0	0	0	0	0	0	0	0	0	0	0	0	0	0	0	8.56e-05
Bacteria;Chloroflexi;Chloroflexia;Thermomicrobiales;Thermomicrobiales_unclassified;Thermomicrobiales_unclassified	0	0	0	0	0	0	0	0	0	0	0	0	0	0	0	0	0	0	0	0	0	0	0	0	0	0	0	0	0	0	0	0	0	0	0	0	0	0	0	0	0	0	0	0	0	0	0	0	0
Bacteria;Chloroflexi;Dehalococcoidia;Dehalococcoidales;uncultured;uncultured_ge	0	0	8.56e-05	0	0	0	0	0	0	0	0	0	0	0	0	0	0	0	0	0	0	0	0	0	0	0	0	0	0	8.56e-05	0	0	0	0	0	0	0	0	0	0	0	0	0	0	0	0	0	0	0
Bacteria;Chloroflexi;Dehalococcoidia;Dehalococcoidia_unclassified;Dehalococcoidia_unclassified;Dehalococcoidia_unclassified	0	0	0	0	0	0	0	0	0	0	0	0	0	0	0	0	0	0	0	0	0	0	0	0	0	0	0	0	0	0	0	0	0	0	0	0	0	0	0	0	0	0	0	0	0	0	0	0	0
Bacteria;Chloroflexi;Dehalococcoidia;S085;S085_fa;S085_ge	0	0	0	8.56e-05	0	0	8.56e-05	0	0	0.000171233	0	0	0	0	0	0	0	0	0	0	0	0	0	0	0	0	0	0	0	0	0	0	0	0	0	0	0	0	0	0	8.56e-05	0	0	0	8.56e-05	0	0.000171233	0	0
Bacteria;Chloroflexi;Gitt-GS-136;Gitt-GS-136_or;Gitt-GS-136_fa;Gitt-GS-136_ge	0.000428082	0.000171233	0.000342466	0.000428082	0.000342466	0.000256849	8.56e-05	0.000171233	0.000599315	0.00162671	0.000770548	0.000599315	0	0	0	0	8.56e-05	0	0	0	0	0	0	0	0	0	0	0	0	0	0	0	0	0	0	8.56e-05	0.000171233	8.56e-05	0.000171233	0.000513699	0.00111301	0	8.56e-05	0.000428082	0.000342466	0.000342466	8.56e-05	0	0
Bacteria;Chloroflexi;JG30-KF-CM66;JG30-KF-CM66_or;JG30-KF-CM66_fa;JG30-KF-CM66_ge	0	0	0	0	0	0	0	0	0	0	0	0	0	0	0	0	0	0	0	0	0	0	0	0	0	0	0	0	0	0	0	0	0	0	0	0	0	0	0	0	0	0	0	8.56e-05	8.56e-05	0	0	0	8.56e-05
Bacteria;Chloroflexi;KD4-96;KD4-96_or;KD4-96_fa;KD4-96_ge	0.000256849	0.000256849	0.000171233	0.000684932	0.000256849	0.000513699	0.000342466	0.000428082	0.000513699	0.00205479	0.00239726	0.00128425	0	0	0.000171233	0	8.56e-05	0.000171233	0	0	0	0	8.56e-05	0	0	0	0	0	0	0	0	0	0	0	0	0	8.56e-05	0.000171233	0.000342466	0.000171233	0.000770548	8.56e-05	0.000171233	0.000342466	0.000684932	8.56e-05	0.000428082	0.000171233	8.56e-05
Bacteria;Chloroflexi;Ktedonobacteria;C0119;C0119_fa;C0119_ge	0	0	0	0	0	0	0	0	0	0	0	0	0	0	0	0	0	0	0	0	0	0	0	0	0	0	0	0	0	0	0	0	0	0	0	0	0	0	0	0	0	0	0	0	8.56e-05	0	0	0	0
Bacteria;Chloroflexi;OLB14;OLB14_or;OLB14_fa;OLB14_ge	0	0	0	0	0	0	0	0	0	0	0	0	0	0	0	0	0	0	0	0	0	0	0	0	0	0	0	0	0	0	0	0	0	0	0	0	0	0	0	0	0	0	0	0	0	0	0	0	0
Bacteria;Chloroflexi;SHA-26;SHA-26_or;SHA-26_fa;SHA-26_ge	0	0	0	0	0	0	0	0	0	0	0	0	0	0	0	0	0	0	0	0	0	0	0	0	0	0	0	0	0	0	0	0	0	0	0	0	0	0	0	0	0	0	0	0	0.000256849	8.56e-05	0	8.56e-05	8.56e-05
Bacteria;Chloroflexi;TK10;TK10_or;TK10_fa;TK10_ge	8.56e-05	0	0	0	0.000256849	8.56e-05	0	0	8.56e-05	0.000171233	0.000256849	8.56e-05	0	0	0	0	0	0.000171233	0	0	0	0	0	0	0	0	0	0	0	0	0	0	0	0	0	8.56e-05	0	0	8.56e-05	0.000171233	0	0	0	0	0	8.56e-05	0	0	0
Bacteria;Cloacimonetes;Cloacimonadia;Cloacimonadales;Cloacimonadaceae;W5	0	0	0	0	0	0	0	0	0	0	0	0	0	0	0	0	0	0	0	8.56e-05	8.56e-05	0.000171233	0	0	0	0	0	8.56e-05	0	0	0	0	0	0	0	0	0	0	0	0	0	0	0	0	0	0	0	8.56e-05	0
Bacteria;Cloacimonetes;Cloacimonadia;Cloacimonadales;W27;W27_ge	0	0	0	0	0	0	0	0	0	0	0	0	0	0	0	0	0	0	8.56e-05	0	0	0	8.56e-05	0	0	0	0	0	0	0	0	0	0	0	0	0	0	0	0	0	0	0	0	0	0	0	0	0	0
Bacteria;Coprothermobacteraeota;Coprothermobacteria;Coprothermobacterales;Coprothermobacteraceae;Coprothermobacter	0	0	0	0	0	0	0	0	8.56e-05	0	0	0	0	0	0	0	0	0	0	0	0	0	0	0	0	0	0	0	8.56e-05	0	0	0	0	0	8.56e-05	0	0	0	0	0	0	0	0	0	0	0	0	0	0
Bacteria;Cyanobacteria;Melainabacteria;Gastranaerophilales;Gastranaerophilales_fa;Gastranaerophilales_ge	8.56e-05	0	0.000428082	0	0	0	0	0	8.56e-05	8.56e-05	0	8.56e-05	0	0	0	0	0	0	0	0	0	0	0	0	0	0	8.56e-05	0	0	0	0	8.56e-05	0	0	0	0	0	0	0	0	0	0	0	0	0	0	0	0	0
Bacteria;Cyanobacteria;Melainabacteria;Obscuribacterales;Obscuribacterales_fa;Obscuribacterales_ge	0	0	0	0	0	0	0	0	0	0	0	0	0	0	0	0	0	0	0	0	0	0	0	0	0	0	0	0	0	0	0	0	0	0	0	0	0	0	0	0	0	0	0	0	0	0	0	0	0
Bacteria;Cyanobacteria;Oxyphotobacteria;Nostocales;Nostocaceae;Nostoc_PCC-73102	0	0	0	0	0	0	0	0	0	0	0	0	0	0	0	0	0	0	0	0	0	0	0	0	0	0	0	0	0	0	0	0	0	0	0	0	0	0	0	0	0	0	0	0	0	0	0	0	0
Bacteria;Cyanobacteria;Oxyphotobacteria;Nostocales;Nostocaceae;Nostoc_PCC-7524	0	0	0	0	0	0	0	0	0	0	0	0	0	0	0	0	0	0	0	0	0	0	0	0	0	0	0	0	0	0	0	0	0	0	0	0	0	0	0	0	0	0	0	0	0	0	0	0	0
Bacteria;Cyanobacteria;Sericytochromatia;Sericytochromatia_or;Sericytochromatia_fa;Sericytochromatia_ge	0	0	0	0	0	0	0	0	0	0	0	0	0	0	0	0	0	0	0	0	0	0	0	0	0	0	0	0	0	0	0	0	0.000171233	0	0.000171233	0	0	0	0	0	0	0	0	0	0	0	0	0	0
Bacteria;Deinococcus-Thermus;Deinococci;Thermales;Thermaceae;Thermus	0	0	0	0	0	0	0	0	0	0	0	0	8.56e-05	8.56e-05	8.56e-05	8.56e-05	8.56e-05	0	0	8.56e-05	0.000171233	0	0	0	0	0	8.56e-05	0	0	0	0	0	0	8.56e-05	0	0	0	0	0	0	0	0	0	0	0	0	8.56e-05	0	0
Bacteria;Dependentiae;Babeliae;Babeliales;Babeliales_unclassified;Babeliales_unclassified	0	0	0	0	0	0	0	0	0	0	0	0	0	0	0	0	0	0	0	0	0	0	0	0	0	0	0	0	0	0	0	0	0	0	0	0	0	0	0	0	0	0	0	0	0	0	0	0	0
Bacteria;Dependentiae;Babeliae;Babeliales;Vermiphilaceae;Vermiphilaceae_ge	0	0	0	0	0	0	0	0	0	0	0	0	8.56e-05	0	0	0	0	0	0	0	0	0	0	0	0	0	0	0	0	0	0	0	0	0	0	0	0	0	0	0	0	0	0	0	0	0	0	0	0
Bacteria;Elusimicrobia;Elusimicrobia;Lineage_IV;Lineage_IV_fa;Lineage_IV_ge	0	0	0	0	0	0	0	0	0	0	0	0	0	0	0	0	0	0	0	0	0	0	0	0	0	0	0	0	0	0	0	0	0	0	0	0	0	0	0	0	0	0	0	0	0	0	0	0	0
Bacteria;Elusimicrobia;Elusimicrobia_unclassified;Elusimicrobia_unclassified;Elusimicrobia_unclassified;Elusimicrobia_unclassified	0	0	0	0	0	0	0	0	0	0	0	0	0	0	0	0	0	0	0	0	0	0	0	0	0	0	0	0	0	0	0	0	0	0	0	0	0	0	0	0	0	0	0	0	8.56e-05	8.56e-05	8.56e-05	0	0
Bacteria;Elusimicrobia;Endomicrobia;Endomicrobiales;Endomicrobiaceae;Candidatus_Endomicrobium	0	0	0	0	0	0	0	0	0	0	0	0	0	0	0	0	0	8.56e-05	0	0	0	0	0	0	0	0	0	0	0	0	0	0	0	0	0	0	0	0	0	0	0	0	0	0	0.000171233	8.56e-05	8.56e-05	8.56e-05	0
Bacteria;Elusimicrobia;Lineage_IIa;Lineage_IIa_or;Lineage_IIa_fa;Lineage_IIa_ge	0	0	0	0	0	0	0	0	0	0	0	0	0	0	0	0	0	0	0	0	0	0	0	0	0	0	0	0	0	0	0	0	0	0	0	0	0	0	0	0	0	0	0	0	0	0	0	0	0
Bacteria;Entotheonellaeota;Entotheonellia;Entotheonellales;Entotheonellaceae;Entotheonellaceae_ge	0	0	0	0	0	0	8.56e-05	0	0	0	0	0	0	0	0	0	0	0	0	0	0	0	0	0	0	0	0	0	0	0	0	0	0	0	0	0	0	0	8.56e-05	0	0	0	0	0	8.56e-05	0	0.000256849	0	0
Bacteria;Fibrobacteres;Fibrobacteria;Fibrobacterales;Fibrobacteraceae;Fibrobacteraceae_unclassified	0	0	0	0	0	0	0	0	0	0	0	0	0	0	0	0	0	0	0	0	0	0	0	0	0	0	0	0	0	0	0	0	0	0	0	0	0	0	0	0	0	0	0	0	0	0	0	0	0
Bacteria;Fibrobacteres;Fibrobacteria;Fibrobacterales;Fibrobacteraceae;possible_genus_04	0	0	0	0	0	0	0	0	0	0	0	0	0	0	0	0	0	0	0	0	0	0	0	0	0	0	0	0	0	0	0	0	0	0	0	0	0	0	0	0	0	0	0	0	0	0	0	0	0
Bacteria;Fibrobacteres;Fibrobacteria;Fibrobacterales;Fibrobacteraceae;uncultured	0	0	0	0	0	0	0	0	0	0	0	0	0	0	0	0	0	0	0	0	0	0	0	0	0	0	0	0	0	0	0	0	0	0	0	0	0	0	0	0	0	0	0	0	8.56e-05	0	0	0	0
Bacteria;Fibrobacteres;Fibrobacteria;Fibrobacterales;possible_family_01;possible_family_01_ge	0.0213185	0.0235445	0.0315925	0.0211473	0.015839	0.0121575	0.0361301	0.0229452	0.022774	0.0288527	8.56e-05	0.0345034	8.56e-05	0.000171233	8.56e-05	0	0.000342466	0.000256849	0.000513699	0.000428082	0.000171233	0	0	0	0.00145548	0.000428082	0.000171233	0.0015411	0.00119863	0.00119863	0.00111301	0.000941781	0	0	0	0	0	0	0	0	0	0.00496575	0.0230308	0.0109589	0	0	0	0	8.56e-05
Bacteria;Firmicutes;BRH-c20a;BRH-c20a_or;BRH-c20a_fa;BRH-c20a_ge	0.00547945	0.00385274	0.00547945	0	8.56e-05	0	0.00308219	0.0041952	0.00222603	0.00179795	0	0.0015411	0	0	0	0	0	0	0	0	0	0	0	0	0	0	0	0	0	0	0.000171233	0.000171233	0	8.56e-05	0	0.00684931	0.00582192	0.00547945	0	0	0	0.00299658	0.0150685	0.0067637	0.000171233	0.00111301	0.000171233	0	0
Bacteria;Firmicutes;Bacilli;Bacillales;Alicyclobacillaceae;Tumebacillus	0	0	0	0	0	8.56e-05	0	0	0.000171233	0	0	8.56e-05	0	0	0	0	0	0	0	0	0	0	0	0	0	0	0	0	0	0	0	0	0	0	0	0	0	0	0	0	0	0	0	0	8.56e-05	0	0	0	0
Bacteria;Firmicutes;Bacilli;Bacillales;Bacillaceae;Aeribacillus	0	0	0	0	0	0	0	8.56e-05	0	0	0	0	0	0	8.56e-05	0	0	0	0	0	0	0	0	8.56e-05	8.56e-05	0	0	0	8.56e-05	0	8.56e-05	0	0	0	0	0	0	0	0	0	0	0	0	0	0	0	0	8.56e-05	8.56e-05
Bacteria;Firmicutes;Bacilli;Bacillales;Bacillaceae;Amphibacillus	0	0	0	8.56e-05	0	0	0	0	0	0	0	0	0	0	0	0	0	0	0	0	0	0	0	0	0	0	0	0	0	0	0	0	0	0	0	0	0	0	0	0	0	0	0	0	0	0	0	0	0
Bacteria;Firmicutes;Bacilli;Bacillales;Bacillaceae;Bacillaceae_ge	0	0	0	0	0	0	0	0	0	0	0	0.00342466	0	0	0	0	0	0	0	0	0	0	0	0	0	0	0	0	0	0	8.56e-05	0	0	0	0	0	0	0	0	0	0	0	0	0	0	0	0	0	0
Bacteria;Firmicutes;Bacilli;Bacillales;Bacillaceae;Bacillaceae_unclassified	0	0	0	0.00222603	0.000856164	0	0	0	0.000256849	0.0180651	0.00231164	0.00333904	0.000513699	0.000256849	0.000171233	0.000342466	0.000256849	8.56e-05	0.000171233	0	8.56e-05	0.000428082	0.000342466	0.000256849	0.00119863	0.000171233	0.000684932	8.56e-05	0.000256849	8.56e-05	0.000599315	8.56e-05	0.000941781	0.000599315	0.000856164	0	8.56e-05	8.56e-05	0.00291096	0.000770548	0.00162671	0	8.56e-05	0	0.0738014	0.0684932	0.00265411	0.000770548	0.000171233
Bacteria;Firmicutes;Bacilli;Bacillales;Bacillaceae;Bacillus	0	0	0	0	0	0	0	0	0.000171233	0.000256849	0	0	0.000856164	0.000256849	8.56e-05	0.000428082	0.000428082	8.56e-05	0.000256849	0.000171233	8.56e-05	0.000342466	0.000256849	8.56e-05	0.00162671	0.000513699	0.000256849	0	0.000342466	0.000770548	8.56e-05	0.00111301	0.000856164	0.000428082	0.00128425	0	0	0	0	0	8.56e-05	0	0	0	0.000171233	8.56e-05	0	0.000171233	0.000428082
Bacteria;Firmicutes;Bacilli;Bacillales;Bacillaceae;Caldalkalibacillus	0	0	0	0	0	0	0	0	0	0	0	0	0.000171233	0	0	0	0	0	0	0	0	0	0	0	0	8.56e-05	0	0	0	0	0	0	0	0	8.56e-05	0	0	0	0	0	0	0	0	0	0	0	0	0	0
Bacteria;Firmicutes;Bacilli;Bacillales;Bacillaceae;Calditerricola	0	0	0	0	0	0	0	0	0	0	0	0	0	8.56e-05	0	0	0	0	0	0	0	0	0	8.56e-05	0	0	0	0	0	0	0	8.56e-05	0	0	0	8.56e-05	0	0	0	0	0	0	0	8.56e-05	0	0	0	0	0
Bacteria;Firmicutes;Bacilli;Bacillales;Bacillaceae;Cerasibacillus	0	0	0	0	0	0	0	0	0	0	0	0	0	0	0	0	0	0	0	0	0	8.56e-05	0	0	0	0	0	0	0	0	0	0	0	0	0	0	0	0	0	0	0	0	0	0	0	0	0	0	0
Bacteria;Firmicutes;Bacilli;Bacillales;Bacillaceae;Oceanobacillus	0	0	0	0	0	0	0	0	0	0	8.56e-05	8.56e-05	0	0	8.56e-05	0	0	0	0	0	0	0	0	0	0.000171233	8.56e-05	8.56e-05	8.56e-05	0	0.000171233	0	0	0	0	0	0	0	0	0	0	0	0	0	0	0	0	0	0	0
Bacteria;Firmicutes;Bacilli;Bacillales;Bacillaceae;Pseudogracilibacillus	0	0	0	0	0	0	0	0	0	0	0	8.56e-05	0	0	8.56e-05	0	0	0	0	0	0	0	0	0	0	8.56e-05	0	0	0	0	8.56e-05	0	0	0	0	0	0	0	0	0	0	0	0	0	0	0	0	0	0
Bacteria;Firmicutes;Bacilli;Bacillales;Bacillaceae;Sinibacillus	0	0	0	0	0	0	0	0	0	0	0	0	0	0	0	0	0	0	0	0	0	0	0	0	0	0	0	0	0	0	0	8.56e-05	0	0	0	0	0	0	0	0	0	0	0	0	0	0	0	0	0
Bacteria;Firmicutes;Bacilli;Bacillales;Bacillaceae;Ureibacillus	0	0	0	0	0	0	0	0	0.000256849	0	8.56e-05	8.56e-05	0.000599315	8.56e-05	0.000256849	8.56e-05	0.000171233	0	8.56e-05	8.56e-05	8.56e-05	0	0.000171233	0	0.000599315	0.000171233	0.000256849	0	0	8.56e-05	0	0	0.000171233	0.000342466	8.56e-05	8.56e-05	0	0	0	0	0	0	0	0	0	0	0	0.000171233	8.56e-05
Bacteria;Firmicutes;Bacilli;Bacillales;Bacillaceae;Vulcanibacillus	0	0	0	0	0	0	0	0	0	0	0	0	0	0	0	0	0	0	0	0	0	0.000599315	0.000599315	0.000513699	0	0	0	0	0	0	0	0	0.000770548	0.00145548	0.000856164	0	0	0	0	0	0	0	0	0	0	0	0	0	0
Bacteria;Firmicutes;Bacilli;Bacillales;Bacillales_unclassified;Bacillales_unclassified	0.000342466	8.56e-05	0.00119863	0.000856164	8.56e-05	0.000256849	0.000342466	8.56e-05	0.000171233	0.00796233	0.00513699	0.077911	0.00136986	0.000684932	0.000256849	0.000342466	0.000428082	0.000342466	0.000342466	8.56e-05	8.56e-05	0.00119863	0.000856164	8.56e-05	0.00239726	0.000941781	0.000684932	0.000171233	8.56e-05	0.000941781	0.000770548	0.000770548	0.000428082	0.000941781	0.00179795	0.000171233	8.56e-05	0.000171233	0.00282534	0.00205479	0.00299658	0.000599315	0.000599315	0.000599315	0.00368151	0.00222603	0.0047089	0.000856164	0.000256849
Bacteria;Firmicutes;Bacilli;Bacillales;Paenibacillaceae;Ammoniphilus	0	0	0	0	0	0	0	0	0	0	0	0	0	0	0	8.56e-05	8.56e-05	0	0	0	0	0	0	0	0.000171233	0	0	0	0	0	0	0	0	0	0	0	0	0	0	0	0	0	0	0	8.56e-05	8.56e-05	0	0	0
Bacteria;Firmicutes;Bacilli;Bacillales;Paenibacillaceae;Aneurinibacillus	0	0	0	0	0	0	0	0	0	0	0	0.000428082	0	0	0.000171233	0	0	8.56e-05	0	0	0	0	0	0	0	0	0	0	0	0	0.00119863	0	0	0	0	0	0	0	0	0	0	0	0	0	0	0	0	0	0.0010274
Bacteria;Firmicutes;Bacilli;Bacillales;Paenibacillaceae;Desulfuribacillus	0	0	0	0	0	0	0	0	0	0	0	0	0	0	0	0	0	0	0	0	0	0	0	0	0	0	0	0	0	0	0	0	0	0	0	0	0	0	0	0	0	0	0	0	0.000171233	0.000171233	0	0	0
Bacteria;Firmicutes;Bacilli;Bacillales;Paenibacillaceae;Paenibacillaceae_unclassified	0	0	0	0	0	0	0	0	0	0	8.56e-05	0	0	0	0	0	0	0	0	0	0	0	0	0	0.000256849	0	0	0	0	0	0	8.56e-05	0	0	0	0	0	0	0	0	0	0	0	0	0.000256849	8.56e-05	0.000599315	0	0
Bacteria;Firmicutes;Bacilli;Bacillales;Paenibacillaceae;Rubeoparvulum	0	0	0	0	0	0	0	0	0	0	0	0	0	0	0	0	0	0	0.000256849	0.000171233	0	0.00128425	0.00145548	0.00205479	0	0	0	0	0	0	8.56e-05	0	0.000256849	0.000342466	8.56e-05	0	0	0	0	0	0.000171233	0	8.56e-05	0	0	0	0	0	0
Bacteria;Firmicutes;Bacilli;Bacillales;Paenibacillaceae;Thermobacillus	0	0	0	0	0	0	0	0	0	0	0	0	0	0	0.000171233	0	0	0	0	0	0	0	0	0	8.56e-05	0.000171233	0.000171233	0	0	0	0	8.56e-05	8.56e-05	0	0	0	0	0	0	0	0	0	0	0	0	0	0	0.000171233	8.56e-05
Bacteria;Firmicutes;Bacilli;Bacillales;Planococcaceae;Lysinibacillus	0	0	0	0	0	0	0	0	0	8.56e-05	0	0	0	0	0	0	0	0	0	0	0	0	8.56e-05	0	0	0	0	0	0	0	0	0	0	0	0	0	0	0	8.56e-05	0	8.56e-05	0	0	0	0	0	0.000171233	0	0
Bacteria;Firmicutes;Bacilli;Bacillales;Planococcaceae;Planococcaceae_unclassified	0.000428082	8.56e-05	0	0.00136986	0.000856164	0	8.56e-05	0	0.000256849	0.00111301	0.00128425	0.00179795	0.000856164	0.000171233	0.000171233	0.000256849	0.000256849	8.56e-05	8.56e-05	8.56e-05	0	0	0	0	0.000256849	0.000428082	8.56e-05	0.000256849	0	0	0.000171233	8.56e-05	8.56e-05	0	0.000171233	0	0.000171233	8.56e-05	0.00359589	0.00445205	0.000513699	0.000256849	0.000171233	0.000171233	0.00136986	0.00136986	0.00607877	0.000428082	0.000171233
Bacteria;Firmicutes;Bacilli;Bacillales;Planococcaceae;Psychrobacillus	0	0	0	0	0	0	0	0	0	0	0	0	0	0	0	0	0	0	0	0	0	0	0	0	0	0	0	0	0	0	0	0	0	0	0	0	0	0	8.56e-05	0	0	0	0	0	0	0	0	0	0
Bacteria;Firmicutes;Bacilli;Bacillales;Planococcaceae;Rummeliibacillus	8.56e-05	0	0	0	0.000256849	0	0	0	0	0	0	0	0	8.56e-05	0	8.56e-05	0	8.56e-05	0	0	0	0	8.56e-05	0	0	0	8.56e-05	0	0	0	0.000171233	8.56e-05	0	8.56e-05	0	0	0	0	0	0	0	0	0	0	0	0	0	0	0
Bacteria;Firmicutes;Bacilli;Bacillales;Planococcaceae;Savagea	0	0	0	0	0	0	0	0	0	0	0	0	0	0	0	0	0	0	0	0	0	0	0	0	0	0	0	0	0	0	0	0	0	0	0	0	0	0	0	0	0	0	0	0	0	0	0	0	0
Bacteria;Firmicutes;Bacilli;Bacillales;Planococcaceae;Sporosarcina	0	8.56e-05	0	0	0	0	0	0	0	0	0	0	0	0	8.56e-05	0	8.56e-05	0	8.56e-05	0	0	0	0.000171233	0.000171233	0.000171233	8.56e-05	0	0	0	0	8.56e-05	0.000171233	8.56e-05	0	8.56e-05	0	0	0	0	0	0	0	0	0	8.56e-05	0	0	0	0
Bacteria;Firmicutes;Bacilli;Bacillales;Sporolactobacillaceae;Salipaludibacillus	0	0	0	0	0	0	0	0	0	0	0	0	8.56e-05	8.56e-05	8.56e-05	8.56e-05	0	0	0	0	0	0	0	0	0.000171233	8.56e-05	0	0	0	0	8.56e-05	8.56e-05	0	0	0	0	0	0	0	0	0	0	0	0	0	0	0	0	0
Bacteria;Firmicutes;Bacilli;Bacillales;Staphylococcaceae;Jeotgalicoccus	0	0	0	0	0	0	0	0	0	0	0	0	0	0	0	0	0	0	8.56e-05	0	0	8.56e-05	0	0.000171233	0	0	0	0	8.56e-05	0	0	0	8.56e-05	0	0	0	0	0	0	0	0	0	0	0	0	0	0	0	0
Bacteria;Firmicutes;Bacilli;Bacillales;Staphylococcaceae;Staphylococcus	0	0	0	0	0	0	0	0	0	0	0	0	0	0	0	0	0	0	0	0	0	0	0	0	0	0	0	0	0	0	0	0	8.56e-05	0	0	0	0	0	0	0	0	0	0	0	0	0	0	0	0
Bacteria;Firmicutes;Bacilli;Bacillales;Thermoactinomycetaceae;Laceyella	0	0	0	0	0	0	0	0	0	0	0.000171233	0	0.000256849	8.56e-05	0	8.56e-05	0.000171233	0	0.000171233	0	0	8.56e-05	0	0	0.000428082	0.000256849	8.56e-05	0	0	0	0.000171233	0.000171233	0	8.56e-05	0	0	0	0	0	0	0	0	0	0	8.56e-05	0	0	0.000171233	8.56e-05
Bacteria;Firmicutes;Bacilli;Bacillales;Thermoactinomycetaceae;Novibacillus	0	0	0	0	0	0	0	0	0	0	0	0	8.56e-05	0	0	8.56e-05	0	0	0	0	0	0	0	0	0.000342466	0	0.000171233	0	0.000171233	0.000256849	0	0	0	0.000171233	0.000171233	0	0	0	0	0	0	0	0	0	0	0	0	0	8.56e-05
Bacteria;Firmicutes;Bacilli;Bacillales;Thermoactinomycetaceae;Planifilum	0	8.56e-05	0	0	0	0	0	0	8.56e-05	0	0	8.56e-05	0.0015411	0.000342466	0.000342466	0.000599315	0.000770548	0.000256849	0	0	8.56e-05	0.000599315	8.56e-05	0	0.00145548	0.000513699	0.000599315	0	0.000171233	0.000342466	0.000171233	0.000428082	0.000256849	0.000513699	0.000684932	0	0	0	8.56e-05	0	0	0	8.56e-05	0	0.000171233	8.56e-05	8.56e-05	0.000428082	0.000599315
Bacteria;Firmicutes;Bacilli;Bacillales;Thermoactinomycetaceae;Thermoactinomyces	8.56e-05	0	0	0	0	0	0	0	0	0	0	0	0.000856164	0.000428082	0.000342466	8.56e-05	0.000428082	0.000513699	0.000256849	8.56e-05	0.000256849	0.000171233	0.000342466	0.000256849	0.00145548	0.000342466	0.000428082	0.000171233	0.000428082	0.000428082	0.000256849	0.000684932	0.000171233	0.000342466	0.000256849	0	8.56e-05	8.56e-05	0	0	0.000171233	0	0	0	0	0	0	0.000256849	0.000513699
Bacteria;Firmicutes;Bacilli;Bacillales;Thermoactinomycetaceae;Thermoactinomycetaceae_unclassified	0	0	0	0	0	0	0	0	0	0	0	0	0	0	0	0	0	0	0	0	0	0	0	0	0	8.56e-05	0	0	0	0	0	0	0	0	0	0	0	0	0	0	0	0	0	0	0	0	0	0	0
Bacteria;Firmicutes;Bacilli;Bacillales;Thermoactinomycetaceae;Thermoflavimicrobium	0	0	0	0	8.56e-05	0	0	0	0	0	0	0	8.56e-05	0	0.000171233	8.56e-05	0	8.56e-05	0	8.56e-05	0	0	0	0	8.56e-05	0.000171233	8.56e-05	0	0	0	0	8.56e-05	0.000171233	8.56e-05	8.56e-05	0	0	0	0	0	0	0	0	0	0	0	0	0	0
Bacteria;Firmicutes;Bacilli;Bacillales;Thermoactinomycetaceae;uncultured	0	0	0	0	0	0	0	0	0	0	0	8.56e-05	8.56e-05	8.56e-05	0	0	8.56e-05	0	0	0	8.56e-05	0	8.56e-05	0	0.000256849	0	8.56e-05	0	0	0	0	0.000171233	0	0	0.000171233	0	0	0	0	0	0	0	0	0	0	0	0	8.56e-05	8.56e-05
Bacteria;Firmicutes;Bacilli;Bacillales;uncultured;uncultured_ge	0	0	0	0	0	0	0	0	0	8.56e-05	0	0	8.56e-05	0	8.56e-05	0	0	0	0	0	0	0	0	0	0.000256849	0	0	0	0	0	0	8.56e-05	0	8.56e-05	8.56e-05	0	0	0	0	0	0	0	0	0	0	0	0	0	8.56e-05
Bacteria;Firmicutes;Bacilli;Bacilli_unclassified;Bacilli_unclassified;Bacilli_unclassified	0	0	0	0	0	0	0	0	0	0	0	8.56e-05	0	0	8.56e-05	0	0	0	0	0	0	0	0	0	0	0	0	0	0	0	0	0	0	0	0	0	0	0	0	0	0	0	0	0	0	0	0.000171233	0	0
Bacteria;Firmicutes;Bacilli;Lactobacillales;Aerococcaceae;Aerococcaceae_unclassified	0	0	0	0	0	0	0	0	0	0	0	0	0	0	0	8.56e-05	0.000342466	0	0	0	0	0.00162671	0.00325342	0.00291096	0	0	8.56e-05	0.00222603	0.0015411	0	0.000171233	0	0.00445205	0.00368151	0.00385274	0	0	0	0	0	0	0	0	0	0	0	0	0	0
Bacteria;Firmicutes;Bacilli;Lactobacillales;Carnobacteriaceae;Atopostipes	0	0	0	0	0	0	0	0	0	0	8.56e-05	0	8.56e-05	0	0	0	0	0	0.000171233	0	0	0	8.56e-05	0	0	0	0	8.56e-05	0	0	0	0	0	0	0	0	0	0	0	0	0	0	0	0	0	0	0	0	0
Bacteria;Firmicutes;Bacilli;Lactobacillales;Carnobacteriaceae;Carnobacteriaceae_unclassified	0	0	0	0	0	0	0	0	0	0	0	0	0	0	0	0	0	0	0	0	0	0	0	0	0	0	0	0	0	0	0	0	0	0	0	0	0	0	0	0	0	0	0	0	0	0	8.56e-05	0	0
Bacteria;Firmicutes;Bacilli;Lactobacillales;Carnobacteriaceae;Carnobacterium	0	0	0	0	0	0	0	0	0	0	0	0	0	0	0	0	0	0	8.56e-05	0	0	0	8.56e-05	0	0	0	0	0	0	0	0	0	0.000171233	0	8.56e-05	0	0	0	0	0	0	0	0	0	0	0	0	0	0
Bacteria;Firmicutes;Bacilli;Lactobacillales;Enterococcaceae;Enterococcus	0	0	0	0	0	0	0	8.56e-05	0	0.000171233	0	0	0	0	0	0	0	0	8.56e-05	0.000256849	0	0	0	0	0	0	0	0	0	0	8.56e-05	0	8.56e-05	0	0	0	0	8.56e-05	0	0	0	0	0	0	0	0	0	0	0
Bacteria;Firmicutes;Bacilli;Lactobacillales;Lactobacillaceae;Lactobacillus	0	0	0	0	0	0	0	0	0	8.56e-05	0.000342466	0	8.56e-05	8.56e-05	0	0.000428082	0.000256849	8.56e-05	0.000513699	0.000513699	8.56e-05	0.000856164	0.000856164	0.000256849	8.56e-05	8.56e-05	8.56e-05	0.000342466	0.000428082	0.000256849	0.000599315	0.000599315	0.0010274	0.000684932	0.000684932	0	0	0	0	0	0	0	0	0	0	0	0.000342466	0	8.56e-05
Bacteria;Firmicutes;Bacilli;Lactobacillales;Lactobacillaceae;Pediococcus	0	0	0	0	0	0	0	0	0	0	0	0	0	0	0	0.000256849	8.56e-05	8.56e-05	0	8.56e-05	0	0.000171233	8.56e-05	0	0	0	0	0	0	0	0	0	0	8.56e-05	8.56e-05	0	0	0	0	0	0	0	0	0	0	0	0	0	0
Bacteria;Firmicutes;Bacilli;Lactobacillales;Leuconostocaceae;Fructobacillus	0	0	0	0	0	0	0	0	0	0	0	0	0	0	0	0	0	0	8.56e-05	0.000171233	0	0	0	0	0	0	0	0	0	0	0	8.56e-05	0	0	0	0	0	0	0	0	0	0	0	0	0	0	0	0	0
Bacteria;Firmicutes;Bacilli;Lactobacillales;Leuconostocaceae;Leuconostoc	0	0	0	0	0	0	0	0	0	0	8.56e-05	8.56e-05	0	0	0	0.000171233	8.56e-05	0.000256849	8.56e-05	0.000342466	0.000171233	8.56e-05	8.56e-05	0.000256849	0	0	0	8.56e-05	0.000342466	0	8.56e-05	0.000171233	0.000256849	8.56e-05	0.000256849	0	0	0	0	0	0	0	0	0	8.56e-05	8.56e-05	8.56e-05	8.56e-05	0
Bacteria;Firmicutes;Bacilli;Lactobacillales;Leuconostocaceae;Weissella	0	0	0	0	0	0	0	0	0	8.56e-05	8.56e-05	8.56e-05	0	0	0	0	8.56e-05	0	8.56e-05	0	8.56e-05	0	0	0	0	0	0	0	0	0	0	0	8.56e-05	8.56e-05	0	0	0	0	0	0	0	0	0	0	0	0	0	0	0
Bacteria;Firmicutes;Bacilli;uncultured;uncultured_fa;uncultured_ge	0	0	0	0	0	0	0	0	0	0	0	0	0	0	0	0	8.56e-05	0	0	0	0	0	0	0	8.56e-05	0	8.56e-05	0	0	8.56e-05	8.56e-05	0	0	0	0	0	0	0	0	0	0	0	0	0	0	0	0	0	8.56e-05
Bacteria;Firmicutes;Clostridia;B55-F-B-G02;B55-F-B-G02_fa;B55-F-B-G02_ge	0	0	0	0.000513699	0.000256849	8.56e-05	0	0	0	0	0	0	0.000256849	0.000684932	0.000684932	0.000770548	0.00119863	0.000941781	0.000941781	0.000684932	0.000342466	0.0010274	0.000171233	0.000513699	0.000342466	0.000599315	0.000513699	0.000770548	0.000770548	0.000513699	0.000256849	0.000171233	0.000599315	0.000256849	0.00111301	0	0	0	8.56e-05	0.000256849	0	0	0	0	0	0	8.56e-05	0.000770548	0.000513699
Bacteria;Firmicutes;Clostridia;Clostridia_or;Clostridia_fa;Clostridia_ge	0	0	0	0	8.56e-05	0	0	0	8.56e-05	0	0	0	0.000342466	0.0015411	0.00196918	0.00136986	0.000599315	0.00179795	0.000770548	0.00256849	0.0015411	0.00479452	0.00359589	0.00333904	8.56e-05	0.00171233	0.000256849	0.00162671	0.00231164	0.000171233	0.00316781	8.56e-05	0.00393836	0.00402397	0.00393836	0	0	0	0	0	0	0	0	0	0	0	8.56e-05	0.00145548	0.00162671
Bacteria;Firmicutes;Clostridia;Clostridia_unclassified;Clostridia_unclassified;Clostridia_unclassified	0.000256849	0.00136986	0.000941781	0.00496575	0.0047089	0.00402397	0.000770548	0.00128425	0.00145548	0.030137	0.0396404	0.0243151	0.00282534	0.00650685	0.00710616	0.00916096	0.00761986	0.0067637	0.00547945	0.0041952	0.00436644	0.00744863	0.00556507	0.00590753	0.00111301	0.00308219	0.000941781	0.00642123	0.00736301	0.00684931	0.00496575	0.00616438	0.0041952	0.00410959	0.00556507	0.000941781	0.000256849	0.0015411	0.00265411	0.00385274	0.00222603	0.000513699	0.000856164	0.000770548	0.0862158	0.059589	0.115753	0.00376712	0.00539384
Bacteria;Firmicutes;Clostridia;Clostridiales;Caldicoprobacteraceae;Caldicoprobacter	0.00402397	0.00188356	0.00196918	0.0925514	0.0660959	0.0390411	0.00770548	0.00625	0.0117295	0.0609589	0.127483	0.0618151	0.000513699	0.00239726	0.00316781	0.00453767	0.00410959	0.00539384	0.00410959	0.00479452	0.00428082	0.0057363	0.00351027	0.00445205	0.000599315	0.00214041	8.56e-05	0.00761986	0.0057363	0.000941781	0.00188356	0.00145548	0.00710616	0.00821918	0.00873288	0.00402397	0.00351027	0.00282534	0.0351027	0.0393836	0.0403253	0.010274	0.00796233	0.0111301	0.213099	0.12911	0.0883562	0.00325342	0.00205479
Bacteria;Firmicutes;Clostridia;Clostridiales;Christensenellaceae;Christensenellaceae_R-7_group	0.0047089	0.00462329	0.00625	0.000256849	8.56e-05	0.000428082	0.00368151	0.00462329	0.00488014	0.00111301	0.000256849	0.000770548	0.0047089	8.56e-05	0.000171233	0.000342466	0.000342466	0	0.000428082	0.000513699	0.000856164	0.000342466	8.56e-05	0.000256849	0.00513699	0.000684932	0.0041952	0.000171233	0.000171233	0.00376712	0.000856164	0.00505137	0	0	0.000171233	0.000856164	0.0015411	0.0010274	0.000256849	0.000342466	0	0.00248288	0.00299658	0.00273973	0	8.56e-05	0	0.000171233	0.000513699
Bacteria;Firmicutes;Clostridia;Clostridiales;Christensenellaceae;Christensenellaceae_unclassified	8.56e-05	0	0	0	0	0	8.56e-05	0.000342466	8.56e-05	0	0	8.56e-05	0.000428082	0.000256849	8.56e-05	0	0	0	8.56e-05	0	0	0	0	0	0.000256849	0.000256849	0.000256849	0	0	0	8.56e-05	0	0	0	0	0	0	0	0	0	0	8.56e-05	0.000171233	0.000256849	0	0	0	0	0.000171233
Bacteria;Firmicutes;Clostridia;Clostridiales;Christensenellaceae;uncultured	0.00308219	0.00188356	0.00650685	0.000684932	0.000684932	0.000428082	0.00333904	0.00308219	0.0047089	0.0077911	0.0133562	0.00530822	0.00616438	0.00196918	0.00119863	0.000599315	0.000171233	0.000256849	0.00171233	0.00162671	0.00179795	8.56e-05	0.000171233	8.56e-05	0.00530822	0.00145548	0.00428082	0	8.56e-05	0.00205479	0.000941781	0.00231164	0.000256849	0.000856164	0.000171233	0.00625	0.00565068	0.00702055	0.000513699	0.00179795	0.00299658	0.017637	0.0182363	0.0225171	0.00111301	0.00145548	0.000941781	0.00136986	0.00196918
Bacteria;Firmicutes;Clostridia;Clostridiales;Clostridiaceae_1;Clostridiaceae_1_ge	0	0	0	0	0	0	0	0	0	0	0	0	0	0.000171233	0	0.000256849	0	0	0	0	0	0	0	8.56e-05	0	0	0	8.56e-05	8.56e-05	0	8.56e-05	0	0	0	0.000256849	0	0	0	0	0	0	0	0	0	0	0	0	0.000256849	0.000171233
Bacteria;Firmicutes;Clostridia;Clostridiales;Clostridiaceae_1;Clostridiaceae_1_unclassified	8.56e-05	0.000171233	0.000171233	0	0	0	0.00188356	0.00325342	0.00513699	0.000171233	0	0	0	0	0	0	0	0	0	0	0	0	0	0	0	0	0	0	0	8.56e-05	0.000171233	0.000256849	8.56e-05	0	0	0	0	0.000256849	0	8.56e-05	0	0.000770548	0.00256849	0.00119863	0	0	0	0	0
Bacteria;Firmicutes;Clostridia;Clostridiales;Clostridiaceae_1;Clostridium_sensu_stricto_1	0.000342466	0.000684932	0.000599315	0.000171233	0.000256849	0.000256849	0.00119863	0.00119863	0.00111301	0.00145548	0.000770548	0.00119863	0.000342466	8.56e-05	0	8.56e-05	8.56e-05	0	0	0	0	0	0	0	0.000171233	0	8.56e-05	0	0	0	0	0	8.56e-05	8.56e-05	0	8.56e-05	8.56e-05	0	0.000684932	0.000428082	0.00162671	0	0.000513699	0.000256849	0.000171233	0.000513699	0.000513699	0	0.000171233
Bacteria;Firmicutes;Clostridia;Clostridiales;Clostridiaceae_1;Clostridium_sensu_stricto_12	0	0	0	0	0	0	0.000428082	0.000513699	0.000770548	0	0	0	0	0	0	0	0	0	0	0	0	8.56e-05	0	0	0.000171233	0	0	0	0	8.56e-05	0	0	8.56e-05	0	0	0	0	0	0	0	0	0	0	0	0	0	0	8.56e-05	0
Bacteria;Firmicutes;Clostridia;Clostridiales;Clostridiaceae_1;Clostridium_sensu_stricto_13	0.000770548	0.000856164	0.00179795	8.56e-05	0	8.56e-05	0.000513699	0.00145548	0.0010274	0.00453767	0.000599315	0.00111301	0	0	8.56e-05	0	0	0	0	0	0	0	0	0	0	0	0	0	0	0	0	0	0	0	0	0.0010274	0.000770548	0.000256849	0	0	0	0.0015411	0.00128425	0.00136986	8.56e-05	0.00179795	0.000171233	0	0
Bacteria;Firmicutes;Clostridia;Clostridiales;Clostridiaceae_1;Clostridium_sensu_stricto_15	0	0	0	8.56e-05	0	0	0	0	0	0.00136986	0.00316781	0.000684932	0	0	0	0	0	0	0	8.56e-05	0	0	0	0	0	0	0	0	8.56e-05	0	0	8.56e-05	8.56e-05	0.000256849	0	0	0	0	0	0	0	0	0	0	0	0	0	0.000171233	0
Bacteria;Firmicutes;Clostridia;Clostridiales;Clostridiaceae_1;Clostridium_sensu_stricto_16	0.00111301	0.0010274	0.0010274	0.000513699	0.000342466	0.000171233	0.000428082	0.000684932	0.000599315	0.00239726	0	0.00171233	0	0	0	0	0	0	8.56e-05	8.56e-05	0	0	0	0	0	0	0	0	0	0	0	0	0	8.56e-05	0	0.00196918	0.00179795	0.00316781	0.000342466	0.000342466	0.000941781	0.00231164	0.0015411	0.00145548	0	0.0010274	0	0	0
Bacteria;Firmicutes;Clostridia;Clostridiales;Clostridiaceae_1;Clostridium_sensu_stricto_18	0	0	0	0	0	0	0	0	0	0	0	0	0	0	0	0	0	0	0	0	0	0	0	0	8.56e-05	0	0	0	0	0	0	0	8.56e-05	0	0	0	0	0	0	0	0	0	0	0	0	0	0	0	0
Bacteria;Firmicutes;Clostridia;Clostridiales;Clostridiaceae_1;Clostridium_sensu_stricto_7	0	0	0	0	0	0	0.000171233	0.000171233	0.000171233	0	0	0	0	0	0	0	0	0	8.56e-05	0	8.56e-05	0	0	0	8.56e-05	8.56e-05	0	0	0	0	0	8.56e-05	0	0	0	0	0	0	0	0	0	8.56e-05	0	0	0	0	0	0	0
Bacteria;Firmicutes;Clostridia;Clostridiales;Clostridiaceae_1;Clostridium_sensu_stricto_8	0.000171233	0.000256849	8.56e-05	0	0	0	8.56e-05	0	0.000171233	0.000256849	0	0.000171233	0	0.000256849	0	0	0	0	0	8.56e-05	0	8.56e-05	0	8.56e-05	0	0	8.56e-05	0	8.56e-05	8.56e-05	0	0	0	0	0	8.56e-05	0	0.000256849	0	0	0	0.000342466	0.000256849	0.000513699	0	0.000513699	0	0	0
Bacteria;Firmicutes;Clostridia;Clostridiales;Clostridiaceae_1;Clostridium_sensu_stricto_9	0.000513699	0.000256849	0	0	0	0	0.00162671	0.00462329	0.00445205	8.56e-05	0	0	0	0	0	0	0	0	0	0	0	0	0	0	0	0	0	0	0	0	0	0	0	0.000256849	0	0.000256849	0	0	0	0	0	0.0057363	0.00410959	0.00385274	0	0	0	8.56e-05	0
Bacteria;Firmicutes;Clostridia;Clostridiales;Clostridiaceae_1;Fonticella	0	0	0	0	0	0	0.000342466	0.000171233	8.56e-05	0	0	8.56e-05	0	8.56e-05	0	0	0	0	0.00162671	0.000941781	0.000256849	0	0	0	0	0	0	0	0	8.56e-05	0	0	0	0.000171233	0	0	0	0	0	0	0	0.000256849	0	0	0	0	0	0	0
Bacteria;Firmicutes;Clostridia;Clostridiales;Clostridiaceae_1;Oxobacter	0.00179795	0.00128425	0.00179795	0	0.000342466	0.000171233	0.00256849	0.00162671	0.00282534	0.00128425	0.000256849	0.000770548	0.000428082	0.000256849	0.000171233	8.56e-05	0	0	0	0.000171233	0.000684932	0	0	0	0.000856164	0.000256849	0.00128425	0.000171233	8.56e-05	0.000684932	8.56e-05	0.000941781	8.56e-05	0	0	0.000941781	0.000513699	0.000856164	0.000428082	0.000428082	0.000513699	0.00316781	0.00265411	0.00273973	0	0.000513699	0.000513699	0	8.56e-05
Bacteria;Firmicutes;Clostridia;Clostridiales;Clostridiaceae_1;Proteiniclasticum	0	0	0	0	0	0	0	0	0	0	0	0	0	0	8.56e-05	0	0	8.56e-05	0	8.56e-05	0	0	8.56e-05	0	0	8.56e-05	0	0.000256849	0	0	0	0	0.000428082	0.000428082	0.000513699	0	0	0	0	0	0	0	0	0	0	0	0	0	0.000256849
Bacteria;Firmicutes;Clostridia;Clostridiales;Clostridiales_unclassified;Clostridiales_unclassified	0.00881849	0.0128425	0.0166096	0.00916096	0.00839041	0.00744863	0.0124144	0.0125	0.0131849	0.0201199	0.0210616	0.0171233	0.0107877	0.0077911	0.00513699	0.00445205	0.00462329	0.00410959	0.00881849	0.00804795	0.00787671	0.00351027	0.00333904	0.00368151	0.0100171	0.0052226	0.0124144	0.00582192	0.00530822	0.0336473	0.0067637	0.0347603	0.0067637	0.00385274	0.00873288	0.0172945	0.00821918	0.0125	0.00642123	0.00650685	0.0131849	0.0111301	0.016524	0.0107877	0.0232021	0.0183219	0.0305651	0.00291096	0.00368151
Bacteria;Firmicutes;Clostridia;Clostridiales;Clostridiales_vadinBB60_group;Clostridiales_vadinBB60_group_ge	0.0253425	0.0380993	0.0492295	0.00599315	0.0103596	0.0112158	0.0077911	0.00804795	0.00650685	0.0413527	0.0315068	0.0554795	0.00496575	0.00385274	0.00273973	0.000684932	0.00214041	0.00162671	0.00376712	0.00333904	0.00453767	0.00291096	0.00145548	0.00214041	0.00188356	0.00488014	0.00196918	0.00582192	0.00393836	0.00402397	0.00453767	0.00316781	0.000684932	0.0052226	0.00565068	0.0109589	0.0104452	0.0130993	0.00162671	0.00128425	0.0122432	0.00693493	0.00719178	0.00642123	0.0010274	0.0361301	0.0149829	0.00582192	0.00488014
Bacteria;Firmicutes;Clostridia;Clostridiales;Defluviitaleaceae;Defluviitalea	0	0	0	0.000428082	8.56e-05	0	0	0	0	0.000428082	0.000941781	0.000256849	0	8.56e-05	0.000171233	8.56e-05	0	8.56e-05	8.56e-05	0.000171233	8.56e-05	8.56e-05	8.56e-05	0	0.000171233	0	0.000256849	0	0	0	8.56e-05	8.56e-05	0.000171233	0	0	8.56e-05	0	0	8.56e-05	0.000428082	0.000171233	0.000171233	0	0	0	0.000256849	0.000342466	8.56e-05	0
Bacteria;Firmicutes;Clostridia;Clostridiales;Eubacteriaceae;Alkalibacter	0	0	0	0	0	0	0	0	0	0	0	0	0	0	0	0	0	0	0	0	0	0	0	0	0	0	0	0	0	0	0	0	0	0	0	0	0	0	0	0	0	0	0	0	0	0	0	0	0
Bacteria;Firmicutes;Clostridia;Clostridiales;Eubacteriaceae;Alkalibaculum	0.000171233	0	0	0	8.56e-05	8.56e-05	0	8.56e-05	0	8.56e-05	8.56e-05	0.000171233	0	0	0	0	0	0	0	0	0	0	0	0	0	0	0	0	0	0	0	0	0	0	0	0.000171233	8.56e-05	0.000256849	0	0	0.000599315	0.000428082	0	0.000428082	8.56e-05	8.56e-05	8.56e-05	0	0
Bacteria;Firmicutes;Clostridia;Clostridiales;Eubacteriaceae;Anaerofustis	0	0	0	0.000171233	0	0	8.56e-05	0	0	8.56e-05	0.000171233	0.000256849	8.56e-05	8.56e-05	0	0	0	0	0	8.56e-05	0	0	0	0	0.000256849	0.000171233	8.56e-05	0	0	0	0	0	0	0	0	0	0	0	0	0	0	0	0	0	0	0	0	0	0
Bacteria;Firmicutes;Clostridia;Clostridiales;Eubacteriaceae;Garciella	0	8.56e-05	0	0.000856164	0.00136986	0.00145548	0	0	0	0.0104452	0.00907534	0.00513699	0	0	0	0	0	0	0	8.56e-05	8.56e-05	0.00128425	0.000342466	0.000171233	0	0	0	8.56e-05	0.000171233	0	0.000171233	8.56e-05	0.0015411	0.000856164	0.00119863	0.000171233	8.56e-05	0	0.00239726	0.00188356	0.00513699	0	0	0	0.00436644	0.00325342	0.00410959	0	0
Bacteria;Firmicutes;Clostridia;Clostridiales;Family_XI;Sedimentibacter	0	0	8.56e-05	0	0	0	0	8.56e-05	0	0	0	0	0	0	0	0	0	0	0	0	0	0	0	0	0	0	0	0	0	0	0	0	0	0	0	0	0	0	0	8.56e-05	0	0	0	0	0	0	8.56e-05	0	0
Bacteria;Firmicutes;Clostridia;Clostridiales;Family_XIV;Family_XIV_ge	0	0	0	0.000171233	0.000171233	0.000428082	0	0	0	0.000941781	0	0.000428082	0	0	0	0	0	0	0	0	0	0	0	0	0	0	0	0	8.56e-05	0	8.56e-05	0	0.000171233	8.56e-05	0	0	8.56e-05	0.000171233	0.0010274	8.56e-05	0.00239726	0	0	0	0.000256849	0.00119863	0.000513699	0	0
Bacteria;Firmicutes;Clostridia;Clostridiales;Family_XVII;Thermaerobacter	0.000171233	0	0	0.000256849	0.000256849	0.000256849	0	0	8.56e-05	0.000941781	0.000428082	0.000428082	0.000342466	0	8.56e-05	8.56e-05	0	0	8.56e-05	0	8.56e-05	8.56e-05	0	8.56e-05	0.000428082	0.000256849	8.56e-05	8.56e-05	0	8.56e-05	8.56e-05	0	0.000171233	8.56e-05	0	0	8.56e-05	8.56e-05	0.000256849	0.000256849	0.0010274	8.56e-05	8.56e-05	8.56e-05	0.000256849	0.000770548	0.000513699	8.56e-05	0
Bacteria;Firmicutes;Clostridia;Clostridiales;Family_XVIII;Family_XVIII_unclassified	0	0	0	0	8.56e-05	0	0.000342466	0.000513699	0.000171233	0.00119863	0.00136986	0.000342466	0	0	0	8.56e-05	0	8.56e-05	0	0	0	0.000599315	0.000684932	0.000513699	0	0	0	0.000171233	0.000342466	0	0.000171233	0	0.000513699	0.000428082	0.000256849	0	0	0	0	0	0	0.00179795	0.0010274	0.00171233	0.00710616	0.00410959	0.00753425	8.56e-05	0
Bacteria;Firmicutes;Clostridia;Clostridiales;Family_XVIII;Symbiobacterium	0	0	0	0	0	0	0.00162671	0.00136986	8.56e-05	0.000342466	0.000599315	8.56e-05	0.00273973	0.000684932	0.000428082	0.000171233	0.000171233	0	0.000599315	0.000256849	0.000171233	0.000256849	0	0	0.00308219	0.000770548	0.0052226	0	0	0.000770548	0.000599315	0.000599315	8.56e-05	0	8.56e-05	0	0	0	0.000171233	0.000256849	0	0	0	0	8.56e-05	0	0.000171233	0.000770548	0.000428082
Bacteria;Firmicutes;Clostridia;Clostridiales;Family_XVIII;uncultured	8.56e-05	0	8.56e-05	8.56e-05	8.56e-05	0	0	0	8.56e-05	0.000428082	0.000428082	0.000770548	0	0	0	0	0	0	0	0	0	0	0	0	0	0	0	0	0	0	0	0	0	0	0	0	0	0	0	0	0	0	0	0	0.000256849	0.000171233	0	0	0
Bacteria;Firmicutes;Clostridia;Clostridiales;Gracilibacteraceae;Gracilibacter	0.00479452	0.00667808	0.00496575	0.00119863	0.000770548	0.0010274	0.00607877	0.00590753	0.00607877	0.000513699	0.000342466	0.000342466	0.00359589	0.000513699	0.000770548	0.000256849	0.000256849	0.000256849	0.000256849	0.000856164	0.000428082	8.56e-05	0	0	0.00847603	0.00205479	0.00856164	0.000256849	0.000256849	0.00359589	0.000513699	0.00308219	0	8.56e-05	0.000171233	0.00231164	0.00248288	0.00196918	0.000256849	0.00119863	0.000513699	0.00171233	0.00393836	0.00299658	0.000513699	0.000684932	0.000428082	0.000684932	0.00111301
Bacteria;Firmicutes;Clostridia;Clostridiales;Gracilibacteraceae;Gracilibacteraceae_unclassified	0.000171233	0	8.56e-05	0	0	0	0.000513699	0.00128425	0.000856164	0	0	0.000171233	0.000513699	0.000171233	0.000342466	0	8.56e-05	0	8.56e-05	0	0	0	0	8.56e-05	0.000342466	0.000513699	0.00119863	0	0	0.000599315	8.56e-05	0.000599315	8.56e-05	0.000342466	0.000342466	0.000770548	0.000428082	0.000256849	0	0	0	0.000256849	0.00171233	0.00188356	0	0	0	0.000171233	0
Bacteria;Firmicutes;Clostridia;Clostridiales;Gracilibacteraceae;Lutispora	0.0057363	0.00393836	0.00582192	0.00299658	0.00376712	0.00308219	0.00565068	0.00342466	0.0052226	0.00273973	0.00179795	0.00821918	0.000342466	0.000513699	0.000856164	0.000770548	0.000428082	0.00128425	0.00256849	0.00136986	0.000941781	0.0015411	0.000428082	0.000856164	0.000171233	0.00231164	0.000342466	0.000171233	0.000856164	0.000770548	0.00128425	0.000941781	0.00145548	0.00136986	0.00111301	0.00539384	0.00496575	0.00351027	0.00924657	0.0100171	0.000856164	0.00702055	0.00239726	0.00342466	0.000256849	0.00128425	0.000770548	0.000513699	0.000941781
Bacteria;Firmicutes;Clostridia;Clostridiales;Heliobacteriaceae;Hydrogenispora	0.0664384	0.0651541	0.0970034	0.0136986	0.0115582	0.00744863	0.0917808	0.0887842	0.105051	0.0642123	0.0378425	0.148288	0.0755137	0.00633562	0.00496575	0.0047089	0.0052226	0.0041952	0.0139555	0.0118151	0.0114726	0.00898973	0.0100171	0.00907534	0.0481164	0.0107877	0.0372432	0.00787671	0.00513699	0.0728596	0.0110445	0.0824486	0.00984589	0.0129281	0.00958904	0.0835616	0.117209	0.0903253	0.0083048	0.00881849	0.0183219	0.0954623	0.0438356	0.0464041	0.00813356	0.0337329	0.0117295	0.00753425	0.00582192
Bacteria;Firmicutes;Clostridia;Clostridiales;Heliobacteriaceae;uncultured	0	0	0	0	0	0	0	0	0	0	0	0	0	0	0	0	0	0	0	0	0	0	0	0	0	0	0	0	0	0	0	0	0	0	0	0	0	0	0	0	0	0	0	0	0	0	0	0	0
Bacteria;Firmicutes;Clostridia;Clostridiales;Lachnospiraceae;Anaerocolumna	0	0	0	0	0	0	0	8.56e-05	0	0	0	0	0	0	0	0	0	0	8.56e-05	0	0	0	0	0	0	0	0	0	0	0	0	0	0	0	0	0	0	0	0	0	0	0	0	0	0	0	0	0	0
Bacteria;Firmicutes;Clostridia;Clostridiales;Lachnospiraceae;Anaerosporobacter	0	0	0	0	0	0	0	0	0	0	0	0	0	0	0	0	0	0	0	0	0	0	0	0	0	0	0	0	0	0	0	0	0	0	0	0	0	0	0	0	0	0	0	0	0	0	0	0	0
Bacteria;Firmicutes;Clostridia;Clostridiales;Lachnospiraceae;Herbinix	0.0148116	0.014726	0.0133562	0.0202911	0.0228596	0.0252568	0.0129281	0.00453767	0.0072774	0.0245719	0.00744863	0.00462329	0.000342466	8.56e-05	0.000171233	8.56e-05	0.000171233	8.56e-05	0.000171233	0.000256849	8.56e-05	0	8.56e-05	0	0.000428082	8.56e-05	0.000513699	0.000513699	0.000342466	0.000342466	0.000599315	0.000342466	8.56e-05	0.000513699	8.56e-05	0.00582192	0.00496575	0.0101027	0.0211473	0.0170377	0.0490582	0.0280822	0.0278253	0.010274	0.00693493	0.00607877	0.0223459	0.000171233	0.000256849
Bacteria;Firmicutes;Clostridia;Clostridiales;Lachnospiraceae;Lachnoclostridium_5	0	0	0	0	0	0	0	0	8.56e-05	0	0	0	0	0	0	0	0	8.56e-05	0	0	0	0	0	0	8.56e-05	0	0	8.56e-05	0	0	8.56e-05	0	0	0	8.56e-05	0	0	0	0	0	0	0	0	0	0	0	0	0	0
Bacteria;Firmicutes;Clostridia;Clostridiales;Lachnospiraceae;Lachnospiraceae_UCG-010	0	0	0	0	0	0	0	0	0	0	0	0	0	0	0	0	0	0	0	8.56e-05	0	0	0	0	0	0	0	0	0	0	0	0	8.56e-05	0	0	0	0	0	0	0	0	0	0	0	0	0	0	0	0
Bacteria;Firmicutes;Clostridia;Clostridiales;Lachnospiraceae;Lachnospiraceae_unclassified	0.00111301	0.00171233	0.00196918	0.00453767	0.00479452	0.00488014	0.0047089	0.00291096	0.00462329	0.0106164	0.00530822	0.00556507	0	0	0.000171233	0.000342466	8.56e-05	8.56e-05	0.000171233	8.56e-05	0	0.000342466	0	8.56e-05	0.00119863	0.000513699	0.00145548	8.56e-05	0.000428082	0.000513699	8.56e-05	0.0010274	0.000599315	0	0.000428082	0.00256849	0.00111301	0.00239726	0.00299658	0.00359589	0.00556507	0.00462329	0.00231164	0.00162671	0.00556507	0.00436644	0.00813356	0	8.56e-05
Bacteria;Firmicutes;Clostridia;Clostridiales;Lachnospiraceae;Shuttleworthia	0	0	0	0	0	0	0	0	0	0	0	0	0	0	0	0	0	0	0	0	0	0	0	0	0	0	0	0	0	0	8.56e-05	0	0	0	0	0	0	0	0	0	0	0	0	0	0	0	0	0	0
Bacteria;Firmicutes;Clostridia;Clostridiales;Lachnospiraceae;Tyzzerella	0	0	0	0	0	0	0	0	0	0	0	0	0	0	0	0	0	0	0.000171233	0.000171233	0	8.56e-05	0	8.56e-05	0	0	0	0	0	0	0	0	0.000171233	0	8.56e-05	0	0	0	0	0	0	0	8.56e-05	0	0	0	0	0	0
Bacteria;Firmicutes;Clostridia;Clostridiales;Peptococcaceae;Cryptanaerobacter	0.015411	0.0116438	0.0140411	0.00684931	0.0072774	0.00659247	0.00111301	0.00162671	0.00265411	0	0	0	0.0122432	0.00513699	0.00479452	0.00496575	0.00453767	0.00436644	0.00299658	0.00282534	0.00299658	0.0057363	0.00530822	0.00393836	0.010274	0.00556507	0.0101027	0.00196918	0.00291096	0.0083048	0.00299658	0.00770548	0.00119863	0.00239726	0.00179795	0.0208904	0.0170377	0.0228596	0.00299658	0.00453767	0.000684932	0.00179795	0.00248288	0.00462329	0	8.56e-05	8.56e-05	0.00565068	0.0072774
Bacteria;Firmicutes;Clostridia;Clostridiales;Peptococcaceae;Dehalobacterium	0.000171233	8.56e-05	0	0	0	0	0.000171233	0.000171233	0	0	0	0	0	8.56e-05	0.000171233	0	0	0	0	0	0.000171233	0	0	0	0	0.000342466	8.56e-05	0	0	0.000256849	0.000171233	8.56e-05	0	0	0	0	8.56e-05	8.56e-05	0	0	0	0	0.000171233	0	0	0	8.56e-05	0.000171233	8.56e-05
Bacteria;Firmicutes;Clostridia;Clostridiales;Peptococcaceae;Desulfitibacter	0.000513699	0.000256849	0.000684932	0.000856164	0.000941781	0.000342466	0.000342466	0.000342466	0.000599315	0.00111301	0.00119863	0.000856164	0	0	0.000171233	0.000256849	0.000171233	0.000171233	0.000171233	0.000171233	0	0.000428082	0	0	0.000171233	0.000342466	0	8.56e-05	0.000342466	0	0.000428082	0.000171233	0.000171233	0.000256849	0	0.000770548	0.000684932	0.000428082	0.00171233	0.000941781	0.0015411	0.000599315	0.000684932	0.000941781	0.000856164	0.000428082	0.00136986	0	0.000171233
Bacteria;Firmicutes;Clostridia;Clostridiales;Peptococcaceae;Desulfitobacterium	8.56e-05	0	0	0	0	0	0.000428082	0	0.000256849	0	0	0	0	0	0	0	0	0	0	0	0	0.000171233	0	0	0	0	0	0	8.56e-05	0	0	0	0	0	0	0	0	0	0	0	0	0	8.56e-05	8.56e-05	0	0	0	0	0
Bacteria;Firmicutes;Clostridia;Clostridiales;Peptococcaceae;Desulfosporosinus	0	0	0	0	0	0	0	0	0	0	0	0	0	0.000856164	0.00248288	0.000171233	0	0	0	0	0	0	0	0	0.000171233	0	8.56e-05	0	0	0	0	8.56e-05	0	0	0	0	0	0	0	0	0	0	0	0	0	0	0	0.00179795	0.000941781
Bacteria;Firmicutes;Clostridia;Clostridiales;Peptococcaceae;Desulfurispora	0.000342466	8.56e-05	0.000256849	0	0.000171233	0	0.000342466	0.000171233	0	0.000256849	0.000428082	8.56e-05	8.56e-05	0	0.000256849	0	0	0	0	0.000171233	0	0	0	0	0.000171233	0	0	0	0	8.56e-05	8.56e-05	0.000171233	0	0	0	0	0	8.56e-05	0.000342466	0.000171233	0	0	8.56e-05	0	0	0	0	0	0
Bacteria;Firmicutes;Clostridia;Clostridiales;Peptococcaceae;Pelotomaculum	0.00556507	0.00650685	0.00642123	0.00410959	0.00325342	0.00453767	0.0142123	0.0186644	0.01875	0.000171233	0	0	0.00462329	0.00188356	0.00214041	0.00136986	0.00128425	0.00128425	0.00410959	0.00479452	0.00333904	8.56e-05	0.000513699	0	0.00633562	0.00325342	0.00659247	0.000941781	0.00136986	0.00479452	0.000770548	0.00333904	0.000513699	0.0010274	0.000770548	0.00633562	0.00744863	0.00839041	0.00231164	0.0015411	0.000342466	0.00770548	0.0308219	0.0267123	8.56e-05	8.56e-05	0	0.00205479	0.00188356
Bacteria;Firmicutes;Clostridia;Clostridiales;Peptococcaceae;Peptococcaceae_unclassified	0.000941781	0.000684932	0.000428082	0.000342466	0.000428082	0.000428082	0.000256849	0	0.000171233	0.00753425	0.00513699	0.0107021	0.000342466	0.00171233	0.00188356	0.000770548	0.000256849	0.000770548	0.000856164	0.00111301	0.000599315	0.0410959	0.0322774	0.0452911	0.000684932	0.00136986	0.000428082	0.000941781	0.000770548	0.00214041	0.00119863	0.00136986	0.0412671	0.0413527	0.0371575	0.0010274	0.00111301	0.000770548	0.000770548	0.00111301	0.00119863	0.000856164	0.00162671	0.000599315	0.0120719	0.00436644	0.00907534	0.00145548	0.00145548
Bacteria;Firmicutes;Clostridia;Clostridiales;Peptococcaceae;Sporotomaculum	0.00616438	0.00530822	0.00607877	0.00188356	0.00291096	0.00214041	0.00196918	0.00299658	0.00273973	0	0	0	0.00248288	0.000428082	0.000941781	0.000428082	0.000770548	0.000770548	0.000599315	0.000684932	0.000342466	0	0	0	0.00162671	0.00171233	0.000941781	0.000513699	0.000342466	0.00231164	0.000428082	0.00239726	0	0	0	0.00556507	0.00333904	0.00453767	0.000171233	0.000342466	0.000342466	0.00385274	0.00462329	0.0041952	0	0	0	0.000856164	0.000856164
Bacteria;Firmicutes;Clostridia;Clostridiales;Peptococcaceae;Thermincola	0	0	0	0	0	0	0	0	0	0	0	0	0	0	0	0	0	0	0	0	0	0	0	0	0	0	0	0	0	0	0	0	0	0	0	0	0	0	0	0	0	0	0	0	0	0	8.56e-05	0	0
Bacteria;Firmicutes;Clostridia;Clostridiales;Peptococcaceae;uncultured	0.000770548	0.000256849	0.000770548	0.00299658	0.00342466	0.00462329	0.00273973	0.00453767	0.00188356	0.0010274	0.000599315	0.000342466	0.00111301	0.00547945	0.00428082	0.00393836	0.00291096	0.00222603	0.0133562	0.0156678	0.0105308	0.000342466	0.000599315	0.000256849	0.000256849	0.00145548	8.56e-05	0.00299658	0.00342466	0.0010274	0.00744863	0.0010274	0.000941781	0.0015411	0.00171233	0.00547945	0.0185788	0.00453767	0.00479452	0.00488014	0.00607877	0.0117295	0.00907534	0.0115582	0.00136986	0.00119863	0.00196918	0.00505137	0.00505137
Bacteria;Firmicutes;Clostridia;Clostridiales;Ruminococcaceae;Acetanaerobacterium	0	0	0	0	0	0	0	0	0	0.000941781	0.00145548	0.000171233	0	0	0	0	0	0	0	0	0	0	0	0	0	0	0	0	0	0	0	0	0	0	0	0	0	0	0	0	0	0	0	0	0.00214041	0.00119863	0.00248288	0	0
Bacteria;Firmicutes;Clostridia;Clostridiales;Ruminococcaceae;Acetivibrio	0	0	8.56e-05	0	0	0	0	0	0	0.000171233	0	0	0.000428082	0	0.000171233	0	0	0.000171233	0.000171233	0.000428082	0.000599315	0	0	0	8.56e-05	0	8.56e-05	0	0.000171233	0	0	0	0	0	0	0	8.56e-05	0.000684932	8.56e-05	0	0	8.56e-05	0	0	0	0	0	0.000428082	0
Bacteria;Firmicutes;Clostridia;Clostridiales;Ruminococcaceae;Anaerobacterium	0	8.56e-05	0	0	0	0.000171233	0	8.56e-05	8.56e-05	0	8.56e-05	0	0	0	0	0	0	0	0	0	0	0	0	0	0	0	0	0	0	0	0	0	0	0	0	0	8.56e-05	0	8.56e-05	8.56e-05	0	0	8.56e-05	8.56e-05	0	8.56e-05	8.56e-05	0	0
Bacteria;Firmicutes;Clostridia;Clostridiales;Ruminococcaceae;Candidatus_Soleaferrea	0	0	0	0.000428082	0.000171233	0.000256849	0	0	0	8.56e-05	0.000171233	0.000256849	0	0	0	0	0	0	0	0	0	0	0	0	0	0	8.56e-05	0	0	0.000171233	8.56e-05	0.000171233	0	0	8.56e-05	8.56e-05	8.56e-05	8.56e-05	0.000171233	0.000256849	0.000256849	8.56e-05	0	0	0.000599315	0.000428082	0.000428082	0	0
Bacteria;Firmicutes;Clostridia;Clostridiales;Ruminococcaceae;Caproiciproducens	0	0	0	0	0	0	0	0	0	0	0	0	0	8.56e-05	0	0	0	0	0	0	0	0	0	0	0	0	0	0	0	0	0	0	0	0	0	0	0	0	0	0	0	0	0	0	0	0	0	0	0
Bacteria;Firmicutes;Clostridia;Clostridiales;Ruminococcaceae;Ercella	0	0	0	0	0	0	8.56e-05	8.56e-05	8.56e-05	8.56e-05	0.000342466	0	8.56e-05	0	0	8.56e-05	0.000171233	0	0	8.56e-05	8.56e-05	0.000256849	0.000171233	0	0	0.000256849	0	0.000171233	0.000256849	0	0.000256849	8.56e-05	0.000684932	0.000770548	0.000684932	0	0	0	0	0	0	0	0	0	0	0	0	0	0.000171233
Bacteria;Firmicutes;Clostridia;Clostridiales;Ruminococcaceae;Fastidiosipila	0	0	0	0	0	0	0	0	0	0	0	0	8.56e-05	0.000171233	0	8.56e-05	0	0	0	8.56e-05	0	0.00205479	0.00119863	0.00128425	0	0.000171233	0	0	8.56e-05	0.000171233	0	8.56e-05	0.000770548	0.000513699	0.000599315	0	0	0	0	0	0	0	0	0	0	0	0	0.000171233	8.56e-05
Bacteria;Firmicutes;Clostridia;Clostridiales;Ruminococcaceae;Intestinimonas	0.000171233	0	8.56e-05	0	8.56e-05	0	0	0	0	0	0	0	0	0	0	0	0	0	0	0	8.56e-05	0	0	0	8.56e-05	0	0	0	0	0	0	8.56e-05	0	0	0	0.000171233	0	0	0	0	8.56e-05	8.56e-05	0.000171233	0	8.56e-05	8.56e-05	0.000256849	0	0
Bacteria;Firmicutes;Clostridia;Clostridiales;Ruminococcaceae;Papillibacter	0.000342466	8.56e-05	0	0.000428082	0.000342466	0.000171233	0.000342466	0.000256849	0.000171233	0	0	0.000171233	0	8.56e-05	0.000171233	0	0	0	0.000342466	0.000428082	0.000428082	0	0	0	0	8.56e-05	0	8.56e-05	8.56e-05	8.56e-05	0.000171233	8.56e-05	0	0	0	8.56e-05	0.000513699	0.000171233	0.000342466	0.000599315	0.000256849	0.000513699	0.000256849	0.000256849	0.000171233	0.000599315	8.56e-05	0	0
Bacteria;Firmicutes;Clostridia;Clostridiales;Ruminococcaceae;Ruminiclostridium_1	0.00265411	0.00376712	0.0041952	0.00410959	0.00342466	0.00599315	0.0132705	0.00839041	0.0104452	0.0041952	0.00496575	0.00368151	0.000770548	0.00128425	0.000856164	0.00128425	0.00222603	0.00231164	0.00136986	0.0010274	0.000770548	0.00119863	0.0010274	0.000856164	0.0015411	0.00196918	0.00179795	0.00111301	0.00205479	0.00205479	0.0015411	0.00171233	0.00145548	0.00145548	0.000941781	0.00282534	0.00282534	0.00359589	0.00642123	0.00744863	0.00402397	0.00761986	0.0112158	0.00659247	0.00445205	0.00376712	0.00351027	0.00136986	0.00111301
Bacteria;Firmicutes;Clostridia;Clostridiales;Ruminococcaceae;Ruminococcaceae_NK4A214_group	0.000856164	0.000684932	0.000256849	0	0	0	8.56e-05	0	0.00111301	0	0	0	0	0	0	0	0	0	0.000513699	0	0.000171233	0	0	0	0	0	0	0	0	8.56e-05	8.56e-05	0	0	8.56e-05	0	0	0	0	0	0	0	0.00136986	0.000941781	0.000856164	0	0	0	0	8.56e-05
Bacteria;Firmicutes;Clostridia;Clostridiales;Ruminococcaceae;Ruminococcaceae_UCG-009	0	0	0	0	0	0	0	0	0	0.000171233	0	0	0	0	8.56e-05	0	0	0	0	0	0	0	0	0	0	0	0	0	0	0	0	0	0	0	0	0	0	0	0	0	0	0	0	0	0	8.56e-05	0	0	0
Bacteria;Firmicutes;Clostridia;Clostridiales;Ruminococcaceae;Ruminococcaceae_UCG-010	0.00659247	0.00633562	0.00873288	0.00359589	0.00393836	0.00410959	0.0149829	0.00710616	0.00958904	0.00547945	0.00273973	0.00410959	0.00376712	0.00402397	0.00308219	0.00368151	0.00239726	0.00325342	0.00719178	0.00607877	0.00513699	0.00111301	0.000684932	0.000856164	0.00162671	0.00376712	0.00282534	0.00359589	0.00376712	0.00616438	0.00607877	0.00667808	0.000599315	0.0010274	0.00111301	0.00582192	0.00659247	0.00761986	0.00136986	0.00214041	0	0.021661	0.0148116	0.00890411	0.000256849	0.000256849	0	0.00342466	0.00488014
Bacteria;Firmicutes;Clostridia;Clostridiales;Ruminococcaceae;Ruminococcaceae_UCG-012	0	0	8.56e-05	0.000256849	0.000599315	8.56e-05	0	0	0	0	0.000171233	0	0.00333904	0.000856164	8.56e-05	0.000770548	0.000856164	0.000770548	0.000256849	0.000256849	0.00162671	0	0	0.000171233	0.00359589	0.00111301	0.00410959	0.000342466	0.000599315	0.00351027	0.00231164	0.00291096	0	0.000428082	0.000256849	0	0	0	0.000171233	0.000342466	0.00145548	0	0	0	0	0	8.56e-05	0.000599315	0.00171233
Bacteria;Firmicutes;Clostridia;Clostridiales;Ruminococcaceae;Ruminococcaceae_UCG-013	0	0	0	0	0	0	8.56e-05	0	0	0	0	0	0	0	0.000171233	0	0	0	0	8.56e-05	8.56e-05	0	0	0	0	0.000171233	0	0	8.56e-05	8.56e-05	0	8.56e-05	0	0	0	0	0	0	0	0	0	0	0	0	0	0	0.000256849	8.56e-05	0.000513699
Bacteria;Firmicutes;Clostridia;Clostridiales;Ruminococcaceae;Ruminococcaceae_UCG-014	0.000599315	0.0010274	0.00214041	0	0	0	0.000941781	0.00171233	0.00239726	0	0	0	0	0	0	0	0	0	0	0	0	0	0	0	0	0	0	8.56e-05	8.56e-05	0	0	0	0	8.56e-05	0	0	0	8.56e-05	0	0	0	0	0	0	0	0	0	0	0
Bacteria;Firmicutes;Clostridia;Clostridiales;Ruminococcaceae;Ruminococcaceae_ge	0.00179795	0.000599315	0.000342466	8.56e-05	0	0	0.000171233	0.000684932	0.0015411	0.00136986	0.00205479	0.000941781	0.000342466	0.000171233	8.56e-05	0.000513699	0.000856164	0.000599315	0.000256849	0.000428082	0.000342466	0.000171233	0.000256849	0	0.00119863	0.000513699	0.00308219	0.000513699	0.000684932	0.00119863	8.56e-05	0.00119863	0	8.56e-05	0	0	0.000428082	8.56e-05	0.000428082	0.000171233	0.000513699	8.56e-05	0	0.000342466	0.000684932	0.000428082	0.00256849	8.56e-05	0.000171233
Bacteria;Firmicutes;Clostridia;Clostridiales;Ruminococcaceae;Ruminococcaceae_unclassified	0.0193493	0.0247432	0.0302226	0.0953767	0.0831336	0.0869863	0.0346747	0.0254281	0.0219178	0.061387	0.0577911	0.0565068	0.0142979	0.0101027	0.00924657	0.00890411	0.00933219	0.0083048	0.0142979	0.0126712	0.0121575	0.00393836	0.00453767	0.00385274	0.0155822	0.0100171	0.0143836	0.0111301	0.0123288	0.0163527	0.0137842	0.014726	0.00659247	0.00839041	0.00710616	0.0142979	0.0253425	0.0242295	0.045976	0.0471747	0.0726027	0.0412671	0.0375856	0.0351884	0.0498288	0.0366438	0.033476	0.00864726	0.0108733
Bacteria;Firmicutes;Clostridia;Clostridiales;Ruminococcaceae;Ruminococcus_1	0	0	0	0	0	8.56e-05	0	0	0	0.000428082	0.000684932	8.56e-05	0	0	0	0	0	0	0	0	0	0	0	0	0	0	0	0	0	0	0	0	0	0	0	0	0.000171233	0.000342466	0.000342466	0.000342466	0.000342466	0	0	0.000342466	0.000342466	0.000428082	0.00205479	8.56e-05	0
Bacteria;Firmicutes;Clostridia;Clostridiales;Ruminococcaceae;Sporobacter	0	8.56e-05	8.56e-05	0	0	0	0	0.000171233	0.000428082	0	0	0	8.56e-05	0	0	0	0	0	0	0	0	0	0	0	0	8.56e-05	8.56e-05	0	0	8.56e-05	0	0	0	0	0	8.56e-05	0.000171233	8.56e-05	0	0	0	0.000428082	0.000342466	8.56e-05	0	0	0	0	0
Bacteria;Firmicutes;Clostridia;Clostridiales;Syntrophomonadaceae;Dethiobacter	8.56e-05	8.56e-05	0	0.000428082	0.000599315	0.000256849	0	0	0	0.000770548	0.000599315	0.000513699	8.56e-05	0	8.56e-05	0.000171233	0.000256849	0.000342466	0.000256849	0	0.000171233	0.000428082	8.56e-05	0.000256849	0	8.56e-05	0	0.000428082	0.000256849	8.56e-05	8.56e-05	0	0.000342466	0.000513699	0.000599315	0.000428082	0.000171233	0.000256849	0.000684932	0.000856164	0.00222603	0	0	0	0.000256849	0.000171233	0.00111301	0.000256849	0.000342466
Bacteria;Firmicutes;Clostridia;Clostridiales;Syntrophomonadaceae;Syntrophomonadaceae_unclassified	0.00710616	0.00650685	0.00565068	0.00453767	0.00488014	0.00479452	0.00513699	0.00453767	0.00530822	0.0057363	0.0106164	0.00299658	0.00325342	0.0010274	0.00136986	0.00196918	0.000770548	0.0015411	0.00282534	0.00299658	0.00145548	0.000599315	0.000513699	0.000599315	0.00128425	0.00196918	0.000941781	0.00145548	0.00136986	0.00214041	0.00179795	0.00273973	0.00111301	0.000856164	0.00248288	0.00513699	0.00410959	0.00744863	0.0101027	0.0124144	0.00821918	0.0120719	0.0170377	0.0114726	0.000171233	0.000256849	0.000513699	0.00119863	0.00205479
Bacteria;Firmicutes;Clostridia;Clostridiales;Syntrophomonadaceae;Syntrophomonas	0.118322	0.0754281	0.0901541	0.154795	0.175171	0.192295	0.127654	0.133305	0.146233	0.0505137	0.0485445	0.0262842	0.0166096	0.013613	0.0142123	0.0142123	0.0139555	0.0127568	0.0191781	0.0193493	0.0189212	0.00308219	0.00299658	0.00188356	0.0299658	0.0317637	0.0220034	0.0208904	0.0203767	0.0307363	0.0156678	0.0296233	0.00265411	0.00916096	0.00214041	0.149229	0.0946918	0.129709	0.179366	0.19512	0.103339	0.171661	0.148031	0.156507	0.0101027	0.00761986	0.0190925	0.0143836	0.0119863
Bacteria;Firmicutes;Clostridia;Clostridiales;Syntrophomonadaceae;Syntrophothermus	0	8.56e-05	8.56e-05	0.000171233	0	0.000171233	0	0	8.56e-05	0	0	0	0	8.56e-05	0	8.56e-05	0.000171233	0.000171233	0	0	0	0	0	0	0	0	0	0	8.56e-05	0	0	0	0	0	0	8.56e-05	0.000428082	0.000171233	0.000256849	0	0.00205479	0	0	0.000171233	0	0	0	0	0
Bacteria;Firmicutes;Clostridia;Clostridiales;Syntrophomonadaceae;uncultured	0	0	0	0	0	0	0	0	0	0	0	0	0	0	0	0.000256849	0.000342466	8.56e-05	0.000770548	0.000428082	0.000428082	0.000513699	0.000428082	0.000599315	0	0	0	0.0010274	0.000770548	8.56e-05	0.000256849	0	0.0010274	0.00119863	0.000599315	0	0	0	0	0	0	0	0	0	0	8.56e-05	0	0	8.56e-05
Bacteria;Firmicutes;Clostridia;Clostridiales;uncultured;uncultured_ge	0.000513699	8.56e-05	0.000171233	0	0	0	0	0	0	8.56e-05	0	0	0.000256849	0.000428082	0.000342466	0.000513699	0.000599315	8.56e-05	0.000770548	0.000342466	8.56e-05	0.000428082	0.000428082	0.000171233	0	8.56e-05	8.56e-05	0.000599315	0.000599315	0.000856164	0.000428082	0.000513699	0.000684932	0.000342466	0.000171233	0.00136986	8.56e-05	0.000171233	0	0	0	0.000599315	8.56e-05	0	0	0	0	0	0.000342466
Bacteria;Firmicutes;Clostridia;D8A-2;D8A-2_fa;D8A-2_ge	0.000856164	0.000770548	0.00171233	0.000342466	0.000342466	0.000513699	0.00119863	0.00119863	0.00128425	0	0	0.000342466	0.00924657	0.00342466	0.00325342	0.000684932	0.000770548	0.000941781	0.00428082	0.00282534	0.00410959	0.000513699	0.000171233	0.000599315	0.0161815	0.00256849	0.0135274	0.00171233	0.00128425	0.00667808	0.00308219	0.00642123	0.000428082	0.000428082	0.000342466	0.000513699	0.000428082	0.000770548	0.000342466	0.000342466	0.000513699	0.000599315	0.00136986	0.00188356	8.56e-05	0	0	0.00359589	0.00316781
Bacteria;Firmicutes;Clostridia;DTU014;DTU014_fa;DTU014_ge	0.00273973	0.00453767	0.00299658	0.000342466	0	0.000428082	0.00171233	0.00256849	0.00231164	0.00205479	0.000256849	0.0010274	0.0214897	0.0600171	0.0682363	0.0556507	0.0600171	0.0555651	0.0473459	0.0547089	0.0642979	0.0777397	0.0702055	0.0755137	0.0163527	0.0668664	0.0208048	0.0684932	0.0654966	0.0185788	0.0572774	0.0179795	0.0714041	0.0631849	0.066524	0.00308219	0.00299658	0.00265411	0.000856164	0.000599315	0.000171233	0.00196918	0.00376712	0.00368151	0.000684932	0.00111301	0.000513699	0.0617295	0.0636986
Bacteria;Firmicutes;Clostridia;M55-D21;M55-D21_fa;M55-D21_ge	0.000770548	0.00299658	0.00111301	0.00530822	0.00505137	0.0041952	0.00128425	0.00111301	0.00128425	0.0219178	0.0259418	0.0184932	0.000599315	0.00385274	0.00342466	0.00410959	0.00376712	0.00342466	0.0052226	0.00565068	0.00710616	0.00873288	0.00967466	0.00958904	0.000428082	0.00376712	0.000342466	0.00342466	0.00625	0.000684932	0.00436644	0.000428082	0.0107021	0.00796233	0.00761986	0.000256849	0.000513699	8.56e-05	0.0041952	0.00599315	0.00565068	0	8.56e-05	8.56e-05	0.0195205	0.0169521	0.0217466	0.00402397	0.00265411
Bacteria;Firmicutes;Clostridia;MBA03;MBA03_fa;MBA03_ge	0	0.000428082	0	0.0178082	0.015411	0.0184075	0	0.000256849	0.000256849	0.010274	0.021661	0.0107877	0.0113014	0.0997432	0.100428	0.0941781	0.100599	0.0947774	0.0737158	0.0847603	0.097774	0.0770548	0.0674658	0.0715753	0.00976027	0.0807363	0.0144692	0.114212	0.125685	0.0230308	0.0905822	0.0250856	0.058476	0.0571918	0.057363	0	0	0	0.0117295	0.0148973	0.00205479	0.000256849	8.56e-05	0	0.00753425	0.00488014	0.0128425	0.0875	0.0854452
Bacteria;Firmicutes;Clostridia;Thermoanaerobacterales;Family_III;Family_III_unclassified	0	0	0	0	0	0	0	0	0	0	0	0	0	0	0	8.56e-05	0	0	0	0	0	0	0	0	0	0	0.000256849	8.56e-05	8.56e-05	0	0	0	0	0	0	0	0	0	0	0	0	0	0	0	0	0	0	0	0
Bacteria;Firmicutes;Clostridia;Thermoanaerobacterales;Family_III;Tepidanaerobacter	0.000513699	0.000256849	0.000941781	0.00282534	0.00342466	0.00256849	8.56e-05	0.000171233	0.000171233	0.00385274	0.00547945	0.00231164	0.000171233	0.000770548	0.00145548	0.00128425	0.000941781	0.0015411	0.00111301	0.0015411	0.00239726	0.00145548	0.000770548	0.000599315	8.56e-05	0.00145548	0.000428082	0.00299658	0.00265411	0.000513699	0.000941781	0.000428082	0.00222603	0.00111301	0.000856164	0.000770548	0.0015411	0.00196918	0.00368151	0.00316781	0.00496575	0.000513699	0.000256849	0.000256849	0.00402397	0.00325342	0.0047089	0.0010274	0.000428082
Bacteria;Firmicutes;Clostridia;Thermoanaerobacterales;Family_III;Thermoanaerobacterium	0.000171233	0	0	0	0	0	0	0	8.56e-05	0	0	0	0	0	0	0	0	0	0	0	0	0	0	0	0	8.56e-05	0	8.56e-05	0.000171233	0	0	8.56e-05	0.000256849	0.000171233	0	0	0	0	0	0	0	0	0	0	0	0	0	8.56e-05	0
Bacteria;Firmicutes;Clostridia;Thermoanaerobacterales;SRB2;SRB2_ge	0.00136986	0.00316781	0.00496575	0.00239726	0.00239726	0.0010274	0.000599315	0.000171233	0.000256849	0.0222603	0.021661	0.0148973	0	0.000342466	8.56e-05	0.000770548	0.000171233	0.000513699	8.56e-05	0.000599315	0.000941781	0.000856164	0.000684932	0.000770548	0	8.56e-05	0.000770548	0.00145548	0.00196918	0.000256849	0.000513699	0.000599315	0.000941781	0.000941781	0.0010274	0.000513699	0.00214041	0.00128425	0.00265411	0.00273973	0.00761986	0.000513699	0.000513699	0.000941781	0.0299658	0.0339041	0.0325342	0.000428082	0.000342466
Bacteria;Firmicutes;Clostridia;Thermoanaerobacterales;Thermoanaerobacteraceae;Brockia	0	0	0	0	0	0	0	8.56e-05	0	0	0	0	0	0	0	0	8.56e-05	8.56e-05	0	0	0	0	0	0	0	0	0	0	0	0	0	0	0	0	8.56e-05	0	0	0	8.56e-05	0	8.56e-05	0	0	0	0	0	8.56e-05	0	0
Bacteria;Firmicutes;Clostridia;Thermoanaerobacterales;Thermoanaerobacteraceae;Gelria	0	0	8.56e-05	0	0.000171233	0.000171233	8.56e-05	0.000171233	0	0.000342466	0.000599315	0.000171233	0.000342466	0.000256849	0.000171233	0.000684932	0.000513699	0.000513699	0.000256849	0.000342466	0.000171233	0.000513699	0.000171233	8.56e-05	0.000171233	0.000256849	0	0.000428082	0.000256849	8.56e-05	8.56e-05	8.56e-05	8.56e-05	0.000256849	0.000256849	0	0.000171233	0	0	8.56e-05	0	0	8.56e-05	0	0	0	0	0.000171233	0.000171233
Bacteria;Firmicutes;Clostridia;Thermoanaerobacterales;Thermoanaerobacteraceae;Moorella	0	0	0	0	0	0	8.56e-05	0	0	0	0	0	0	8.56e-05	0	0	0	0	8.56e-05	0	0.000171233	0	8.56e-05	0	0	0	0	8.56e-05	0	0.000171233	0	0	0	0	0	0	8.56e-05	0	0	0.000171233	8.56e-05	0	0	0	0	0	0	8.56e-05	8.56e-05
Bacteria;Firmicutes;Clostridia;Thermoanaerobacterales;Thermoanaerobacteraceae;Syntrophaceticus	0	0	0	0	0	0	8.56e-05	0	0	0.0010274	0.00368151	0.00119863	0.000171233	0.000171233	0	0.0010274	0.00128425	0.00136986	0.00248288	0.00547945	0.00171233	0.00299658	0.00376712	0.00436644	8.56e-05	0	0.000171233	0.00410959	0.00333904	0.000171233	0.00128425	0	0.00684931	0.00445205	0.00479452	0	0	0	0.000171233	0	0.000171233	0	8.56e-05	0	0.000684932	8.56e-05	0.000256849	0.000256849	0
Bacteria;Firmicutes;Clostridia;Thermoanaerobacterales;Thermoanaerobacteraceae;Thermoanaerobacteraceae_unclassified	0	0	0	0	8.56e-05	8.56e-05	0	8.56e-05	0	0	0	0	0	0	0	0.000171233	0	0	0	0	0	0	0	0	0	0	0	0	0	0	0	0	0	0	0	0.000428082	0.000171233	0	0	0	0.000342466	0	0	0.000171233	0	0	0	0	0
Bacteria;Firmicutes;Erysipelotrichia;Erysipelotrichales;Erysipelotrichaceae;Turicibacter	0	0	0	0	0	0	0	0	0	0	0	0	0	0	0	0	0	0	0	0	0	0	0	0	0	0	0	0	0	0	0	0	0	0	0	0	0	0	0	0	0	0	0	0	0	0	0	0	0
Bacteria;Firmicutes;Firmicutes_unclassified;Firmicutes_unclassified;Firmicutes_unclassified;Firmicutes_unclassified	0.00907534	0.00770548	0.00898973	0.0067637	0.00753425	0.00659247	0.0072774	0.00719178	0.00308219	0.0157534	0.0162671	0.015411	0.00145548	0.00505137	0.0052226	0.00821918	0.00890411	0.00821918	0.00505137	0.00530822	0.00796233	0.00967466	0.00839041	0.00856164	0.000684932	0.0041952	0.00393836	0.00804795	0.00753425	0.00291096	0.00496575	0.00239726	0.00667808	0.0072774	0.00582192	0.0067637	0.00376712	0.0057363	0.00368151	0.00282534	0.00607877	0.00445205	0.00231164	0.00265411	0.00351027	0.00941781	0.0015411	0.00496575	0.00453767
Bacteria;Firmicutes;Limnochordia;Limnochordales;Limnochordaceae;Limnochorda	0	0	0	0	0	0	0	0	0	0	0	0	8.56e-05	0	0	0	0	8.56e-05	0	0	0	0	0	0	0	0	0	0	0	0	0	0	8.56e-05	0	0	0	0	0	0.000171233	0	0.000171233	0	0	0.000171233	0	0	0	8.56e-05	0
Bacteria;Firmicutes;Limnochordia;Limnochordales;Limnochordaceae;Limnochordaceae_ge	0.00359589	0.00667808	0.00368151	0.0072774	0.00539384	0.00873288	0.00273973	0.00513699	0.00299658	0.0125	0.0010274	0.0152397	0.00368151	0.00530822	0.0057363	0.00642123	0.00633562	0.00667808	0.00248288	0.00248288	0.00196918	0.00453767	0.00428082	0.00393836	0.0047089	0.00282534	0.00316781	0.00436644	0.00599315	0.00291096	0.00291096	0.00214041	0.00342466	0.00385274	0.00188356	0.00565068	0.00513699	0.00445205	0.00248288	0.00196918	0.0041952	0.00453767	0.00513699	0.0047089	0.00119863	0.00530822	0.00282534	0.00436644	0.00496575
Bacteria;Firmicutes;Limnochordia;Limnochordales;uncultured;uncultured_ge	0	0.000256849	8.56e-05	0.00291096	0.00179795	0.00145548	0	0	0	0.00351027	0.00325342	0.00179795	0.00402397	0.00342466	0.00393836	0.00393836	0.00265411	0.00368151	0.00316781	0.00479452	0.00479452	0.00796233	0.00787671	0.00736301	0.00222603	0.00359589	0.00214041	0.00393836	0.00453767	0.00171233	0.00291096	0.00333904	0.00693493	0.00625	0.00556507	0	0.000256849	0.000256849	0.00265411	0.00265411	0.00111301	0	0	0	0.00145548	0.00128425	0.00179795	0.00299658	0.00376712
Bacteria;Firmicutes;Negativicutes;Selenomonadales;Selenomonadales_unclassified;Selenomonadales_unclassified	0	0	0	0	0	0	0	0	0	0	0	0	0	0	0	0	0	0	0	0	0	0	0	0	0	0	0	0	0	0	0	0	0	0	0	0	0	0	0	0	0	0	0	0	0	0	0	0	0
Bacteria;Firmicutes;Negativicutes;Selenomonadales;Veillonellaceae;Pelosinus	0	0	0	0	0	0	0	0	0	0	0	0	0	0	0	0	0	0	0	0	8.56e-05	0	0	0	0	0	0	0	0	0.000171233	0	0	0	0	0	0	0	0	0	0	0	0	0	0	0	0	0	0	0
Bacteria;Firmicutes;Negativicutes;Selenomonadales;Veillonellaceae;Sporomusa	0	8.56e-05	0.000256849	0	0	0	0.000342466	0.000256849	0.000342466	0.000171233	0	8.56e-05	0.000171233	0	0	0	0	8.56e-05	0.000428082	8.56e-05	0.000256849	0.000599315	0.000428082	0.000342466	0	8.56e-05	0.000342466	8.56e-05	0.000428082	0	0	8.56e-05	0.000342466	0.000171233	0.000342466	0.000513699	0	8.56e-05	0	0	0	0.0015411	0.000856164	0.000941781	0	0.000171233	0	0.000171233	8.56e-05
Bacteria;Firmicutes;Negativicutes;Selenomonadales;Veillonellaceae;Veillonellaceae_unclassified	0	0	0	0	8.56e-05	0	0	0.000428082	8.56e-05	0.000171233	0	0	0	0	0	8.56e-05	0	0	0	8.56e-05	0	8.56e-05	0.000171233	0	0	0	0	0	0	0	0	0	0	0	0	0	0	0	0	0	0	0	0	0	0.000171233	8.56e-05	0	0	0
Bacteria;Firmicutes;Negativicutes;Selenomonadales;Veillonellaceae;uncultured	0.000684932	0.000256849	0.000941781	0	0	0	0.00188356	0.00273973	0.00316781	0.0010274	0	0.000599315	0	0	0	0	0	0	0.000171233	0.000342466	0.000342466	0	0	0	0.000256849	8.56e-05	0.000513699	0	8.56e-05	0.000513699	0.000599315	0.000684932	0	8.56e-05	0	0.000856164	0.000171233	0.000599315	0	0	0	0.00633562	0.00787671	0.00924657	0	0.00248288	0	0	0
Bacteria;Firmicutes;Negativicutes;Selenomonadales;uncultured;uncultured_ge	0	0.000171233	0	0	0	0	0	0	0	0	0	0	0	0	0	0	0	0	0	0	0	0	0	0	0	0	0	0	0	0	0	0	0	0	0	0	0	0	0	0	0	0	0	0	0	0	0	0	0
Bacteria;Firmicutes;uncultured;uncultured_or;uncultured_fa;uncultured_ge	0.00342466	0.00599315	0.00890411	0.00710616	0.00530822	0.00847603	0.000856164	0.00282534	0.00145548	0.0139555	0.0267979	0.0172089	0.00119863	0.00933219	0.0104452	0.0101884	0.00993151	0.00958904	0.0140411	0.0136986	0.017637	0.0191781	0.0163527	0.0177226	0.00128425	0.0112158	0.00145548	0.0142979	0.0131849	0.00744863	0.0121575	0.00693493	0.0196062	0.0150685	0.0153253	0.00967466	0.00625	0.00702055	0.00761986	0.00599315	0.0119863	0.00214041	0.00111301	0.00496575	0.0124144	0.0174658	0.0192637	0.00667808	0.00625
Bacteria;GAL15;GAL15_cl;GAL15_or;GAL15_fa;GAL15_ge	0	0	0	0	0	0	0	0	0	0	0	0	0	0	0	0	0	0	0	0	0	0	0	0	0	0	0	0	0	0	0	0	0	0	0	0	0	0	0	0	0	0	0	0	0	0	0	0	0
Bacteria;Gemmatimonadetes;AKAU4049;AKAU4049_or;AKAU4049_fa;AKAU4049_ge	0	0	0	0	0	0	0	0	0	0	0	0	0	0	0	0	0	0	0	0	0	0	0	0	0	0	0	0	0	0	0	0	0	0	0	0	0	0	0	0	0	0	0	0	0	0	0	0	0
Bacteria;Gemmatimonadetes;Gemmatimonadetes;Gemmatimonadales;Gemmatimonadaceae;Gemmatimonadaceae_unclassified	0	0	0	0	0	0	0	0	0	0	0	0	0	0	0	0	0	0	0	0	0	0	0	0	0	0	0	0	0	0	0	0	0	0	0	0	0	0	0	0	0	0	0	0	0	0	0	0	0
Bacteria;Gemmatimonadetes;Gemmatimonadetes;Gemmatimonadales;Gemmatimonadaceae;Gemmatimonas	0	0	0	0	0	0	0	0	0	0	0	8.56e-05	0	0	0	0	0	0	0	0	0	0	0	0	0	0	0	0	0	0	0	0	0	0	0	0	0	0	0	0	0	0	0	0	0	0	0	0	0
Bacteria;Gemmatimonadetes;Gemmatimonadetes;Gemmatimonadales;Gemmatimonadaceae;uncultured	0.000171233	0	8.56e-05	8.56e-05	8.56e-05	0	8.56e-05	0	0	0.000599315	0.000342466	0.000256849	0	0	0	0	0	8.56e-05	0	0	0	0	0	0	0	0	0	0	0	0	0	0	0	0	0	8.56e-05	0	0	0	8.56e-05	0	8.56e-05	0	0	0	8.56e-05	8.56e-05	0	0
Bacteria;Gemmatimonadetes;S0134_terrestrial_group;S0134_terrestrial_group_or;S0134_terrestrial_group_fa;S0134_terrestrial_group_ge	0	0	0	0	0	0	0	0	0	0	0	0	0.0010274	0.000428082	0.000342466	0.000256849	8.56e-05	8.56e-05	0.000684932	8.56e-05	8.56e-05	8.56e-05	8.56e-05	8.56e-05	0.00128425	0.000770548	0.000684932	8.56e-05	0.000171233	0.000513699	0	0.000599315	0.000428082	0.000171233	0.000171233	0	0	0	0.000171233	0	0	0	0	0	0	0	0	8.56e-05	0.000171233
Bacteria;Halanaerobiaeota;Halanaerobiia;Halanaerobiales;Halanaerobiaceae;Halocella	8.56e-05	0	0	0	0	0	8.56e-05	0	0.000171233	0.000684932	0.000599315	0.00111301	0.0109589	0.0549658	0.0596747	0.0508562	0.0504281	0.0431507	0.0571062	0.0684932	0.0754281	0.0828767	0.0839897	0.0967466	0.00659247	0.0133562	0.00907534	0.0734589	0.072774	0.00924657	0.0510274	0.00650685	0.071661	0.0608733	0.0699486	0.000342466	0	0	8.56e-05	8.56e-05	8.56e-05	0.000256849	0	8.56e-05	0.000428082	0.000599315	0.000256849	0.0575342	0.0670377
Bacteria;Hydrogenedentes;Hydrogenedentia;Hydrogenedentiales;Hydrogenedensaceae;Hydrogenedensaceae_ge	0	0	0	0	0	0	0	0	0	0	0	0	0	0	0	0	0	0	0	0	0	0	0	0	0	0	0	0	0	0	0	0	0	0	0	0	0	0	0	0	0	0	0	0	0	0	0	0	0
Bacteria;Latescibacteria;Latescibacteria;Latescibacterales;Latescibacteraceae;Candidatus_Latescibacter	0	0	0	0	0	0	0	0.00188356	0.000856164	0	0	0	0	0	0	0	0	0	0	0	0	0	0	0	0	0	0	0	0	0	0	0	0	0	0	0	0	0	0	0	0	0	0	0	0	0	0	0	0
Bacteria;Latescibacteria;Latescibacteria;Latescibacterales;Latescibacteraceae;Latescibacteraceae_ge	0	0	0	0	0.000171233	0	0	0	0	0	0	0	0	0	0	0	0	0	0	0	0	0	0	0	0	0	0	0	0	0	0	0	0	0	0	0	0	0	0	0	0	0	0	0	0	0	0	0	0
Bacteria;Latescibacteria;Latescibacteria_cl;Latescibacteria_or;Latescibacteria_fa;Latescibacteria_ge	0	0	0	0	0	0	0	8.56e-05	0	0.000171233	0	0	0	0	0	0	0	0	0	0	0	0	0	8.56e-05	0	0	0	0	0	0	0	0	0	0	0	8.56e-05	8.56e-05	0	0	0	0	0	0	0	0	0	0.000171233	0	0
Bacteria;Lentisphaerae;Oligosphaeria;Oligosphaerales;Oligosphaeraceae;Z20	0	0	0	0	0	0	0	0	0	0	0	0	0	0	0	0	0	0	0	0	0	0	0	0	0	0	0	0	0	8.56e-05	0	0	0	0	0	0	0	0	0	0	0	0	0	0	0	0	0	8.56e-05	0
Bacteria;Nitrospirae;Nitrospira;Nitrospirales;Nitrospiraceae;Nitrospira	0	0	0	0	0	0	8.56e-05	8.56e-05	8.56e-05	0	0	0	0	0	0	0	0	0	0	0	0	0	0	0	0	0	0	0	0	0	0	0	0	0	0	0	0	0	0	0	8.56e-05	0	0	0	0	0	0	0	0
Bacteria;Patescibacteria;CPR2;CPR2_or;CPR2_fa;CPR2_ge	0	0	0	0	0	0	0	0	0	0	0	0	0	0	0	0	0	0	0	0	0	0	0	0	0	0	0	0	0	0	0	0	0	0	0	0	0	0	0	0	0	0	0	0	8.56e-05	0.000171233	8.56e-05	0	0
Bacteria;Patescibacteria;Parcubacteria;Parcubacteria_unclassified;Parcubacteria_unclassified;Parcubacteria_unclassified	0	0	0	0	0	0	0	0	0	0	0	0	0	0	0	0	0	0	0	0	0	0	0	0	0	0	0	0	0	0	0	0	0	0	0	0	0	0	0	0	0	0	0	0	0	0	0	0	0
Bacteria;Planctomycetes;BD7-11;BD7-11_or;BD7-11_fa;BD7-11_ge	0	0	0	0	0	0	0	0	0	0	0	0	0	0	0	0	0	0	0	0	0	0	0	0	0	0	0	0	0	0	0	0	0	0	0	0	0	0	0	0	0	0	0	0	0	0	0	0	0
Bacteria;Planctomycetes;ODP123;ODP123_or;ODP123_fa;ODP123_ge	0	0	0	0	0	0	0	0	0	0	0	0	0.000599315	0.000171233	0.000342466	0.000171233	0.000171233	0.000256849	0	0	0	0	0	0	0.0010274	8.56e-05	0.000342466	0.000342466	0.000256849	0	0	0	0	0	0	0	0	0	0	0	0	0	0	0	0	0	0	0.000171233	8.56e-05
Bacteria;Planctomycetes;OM190;OM190_or;OM190_fa;OM190_ge	0	0	0	0	0	8.56e-05	0	0	0	0	0	0	0	0	0	0	8.56e-05	0	0	0	0	0	0	0	0	0	0	0	0	0	0	0	0	0	0	0	0	0	0	0	0	0	0	0	0	0	0	0	0
Bacteria;Planctomycetes;Phycisphaerae;CCM11a;CCM11a_fa;CCM11a_ge	0	0	0	0	8.56e-05	0	0	0	0	0	0	0	0	0	0	0	0	0	0	0	0	0	0	0	0	0	0	0	0	0	0	0	0	0	0	8.56e-05	0	0	0	0	0	0	0	0	0	0	0	0	0
Bacteria;Planctomycetes;Phycisphaerae;MSBL9;KCLunmb-38-53;KCLunmb-38-53_ge	0	0	0	0	0	0	0	0.000684932	0	0	0	0	0.000171233	0	8.56e-05	0	0	0	8.56e-05	0	0	0	0	0	0.000256849	0.000342466	0.000171233	0	0	8.56e-05	0	0.000171233	0	0	0	0	0	0	0	0	0	0	0	0	0	0	0	0.000256849	0
Bacteria;Planctomycetes;Phycisphaerae;MSBL9;L21-RPul-D3;L21-RPul-D3_ge	0	8.56e-05	0	0	0	0	0	0	0	0	0	0	0.000171233	0	8.56e-05	0.000171233	8.56e-05	0.000171233	0	0	0	0.000171233	0.000428082	8.56e-05	0.000171233	8.56e-05	8.56e-05	8.56e-05	0.000342466	8.56e-05	8.56e-05	0	0.000342466	8.56e-05	8.56e-05	0	0	0	0	0	0	0	0	0	0	0	0	0.000428082	0
Bacteria;Planctomycetes;Phycisphaerae;MSBL9;MSBL9_unclassified;MSBL9_unclassified	0	0	0	0	0	0	0	0	0	0	0	0	8.56e-05	0	0	0	0	0	0	0	0	0	0	0	0	0	0.000171233	0	0	0	0	0	0	0	0	0	0	0	0	0	0	0	0	0	0	0	0	8.56e-05	8.56e-05
Bacteria;Planctomycetes;Phycisphaerae;Phycisphaerae_unclassified;Phycisphaerae_unclassified;Phycisphaerae_unclassified	0.000256849	0	8.56e-05	0	0	0	0	0	0	0	0	0	0.00316781	0.000770548	0.000856164	0	8.56e-05	0	0	0	0	0	0	0	0.000856164	0.00119863	0.00136986	0	0	0	0	0	0	0	0	0	0	0	0	0	0	0	0	0	0	0	0	0.000941781	0.00162671
Bacteria;Planctomycetes;Phycisphaerae;Phycisphaerales;AKAU3564_sediment_group;AKAU3564_sediment_group_ge	0	0	0	0	0	0	0	0	0	0	0	0	0	0	0	0	0	0	0	0	0	0	0	0	0	0	0	0	0	0	0	0	0	0	0	0.000171233	0	0	0	0	0	0	8.56e-05	8.56e-05	8.56e-05	0	0	0	0
Bacteria;Planctomycetes;Phycisphaerae;Phycisphaerales;Phycisphaeraceae;AKYG587	0	0	0	8.56e-05	0	0	0	0	0	8.56e-05	8.56e-05	0	8.56e-05	0	0	0	0	0	0	0	0	0	0	0	0	0	0	0	0	0	0	0	0	0	0	0	0	0	0	0	0	0	0	0	0	0	0	0	0
Bacteria;Planctomycetes;Phycisphaerae;Phycisphaerales;Phycisphaeraceae;CL500-3	0	0	0	0	0	0	0	0	0	0	0	0	0	0	0	0	0	0	0	0	0	0	0	0	0	0	0	0	0	0	0	0	0	0	0	0	0	0	0	0	0	0	0	0	0	0	0	0	0
Bacteria;Planctomycetes;Phycisphaerae;Phycisphaerales;Phycisphaeraceae;Phycisphaeraceae_unclassified	0	0	0	0	0	0	0	0	0	0	0	0	0	0	0	0	0	0	0	0	0	0	0	0	0	0	0	0	0	0	0	0	0	0	0	0	0	0	0	0	0	0	0	0	0	0	0	0	0
Bacteria;Planctomycetes;Phycisphaerae;Phycisphaerales;Phycisphaeraceae;SM1A02	0	0	0	0	0	0	0	0	0	0	0	0	0	0	0	0	0	0	0	0	0	0	0	0	0	0	0	0	0	0	0	0	0	0	0	0	0	0	0	0	0	0	0	0	0	0	0	0	0
Bacteria;Planctomycetes;Phycisphaerae;Phycisphaerales;Phycisphaeraceae;uncultured	0	0	0	0	0	0	0	0	0	0	0	0	0	0	0	0	0	0	0	0	0	0	0	0	0	0	0	0	0	0	0	0	0	0	0	0	0	0	0	0	0	0	0	0	0	0	0	0	0
Bacteria;Planctomycetes;Phycisphaerae;Pla1_lineage;Pla1_lineage_fa;Pla1_lineage_ge	0.000856164	0.000171233	0.000428082	0	8.56e-05	0	0.000428082	0.00162671	0.00231164	0	0	0	0.0183219	0.0126712	0.00248288	0.000171233	0.000513699	0.000513699	0.00847603	0.00428082	0.00633562	0	0	0	0.0144692	0.00111301	0.0122432	0.000256849	0	0.0202055	0.00993151	0.0188356	0	0	0	0	0	0	0	0	0	0	0	0	0	0	8.56e-05	0.00513699	0.000513699
Bacteria;Planctomycetes;Phycisphaerae;Tepidisphaerales;CPla-3_termite_group;CPla-3_termite_group_ge	0	0	0	0	0	0	0	0	0	0	0	0	0	0	0	0	0	0	0	0	0	0	0	0	0	0	0	0	0	0	0	0	0	0	0	0	0	0	0	0	0	0	0	0	0	0	0	0	0
Bacteria;Planctomycetes;Phycisphaerae;Tepidisphaerales;Tepidisphaerales_unclassified;Tepidisphaerales_unclassified	0	0	0	0	0	0	0	0	0	0	0	0	0	0	0	0	0	0	0	0	0	0	0	0	0	0	0	0	0	0	0	0	0	0	0	0	0	0	0	0	0	0	0	0	0	0	0	0	0
Bacteria;Planctomycetes;Phycisphaerae;Tepidisphaerales;WD2101_soil_group;WD2101_soil_group_ge	0.00282534	0.00402397	0.00453767	0.000856164	0.00128425	0.000599315	0.00162671	0.00265411	0.00359589	0.00111301	0.00145548	0.00111301	0.000856164	0.000342466	0.000770548	0.000428082	0.000256849	0.000342466	0.00119863	0.000513699	0.000856164	0	0	0	0.000256849	0	0	0.000171233	0	0	0	8.56e-05	0	0	0	0.000256849	0	0	8.56e-05	8.56e-05	0.000256849	0	0.000256849	0	0.000256849	0.000428082	0.000428082	0.000256849	0.000171233
Bacteria;Planctomycetes;Pla4_lineage;Pla4_lineage_or;Pla4_lineage_fa;Pla4_lineage_ge	0	0	0	0	0	0	0	0	0	0	0	0	0	0	0	0	0	0	0	0	0	0	0	0	0	0	0	0	0	0	0	0	0	0	0	0	0	0	0	0	0	0	0	0	0	0	0	0	0
Bacteria;Planctomycetes;Planctomycetacia;Gemmatales;Gemmataceae;Fimbriiglobus	0	0	0	0	0	0	0	0	0	0	0	0	0	0	0	0	0	0	0	0	0	0	0	0	0	0	0	0	0	0	0	0	0	0	0	0	0	0	8.56e-05	0	0	0	0	0	0	8.56e-05	0	8.56e-05	0
Bacteria;Planctomycetes;Planctomycetacia;Gemmatales;Gemmataceae;Gemmata	0	0	8.56e-05	0	0	0	0	0	0	0	0	0	0	0	0	0	0	0	0	0	0	0	0	0	0	0	0	0	0	0	0	0	0	0	0	0	0	0	8.56e-05	0	0	0	0	0	8.56e-05	0	0	0	0
Bacteria;Planctomycetes;Planctomycetacia;Gemmatales;Gemmataceae;Gemmataceae_unclassified	0	0	0	0	0	0	0	0	0	8.56e-05	8.56e-05	0	0	0	0	0	0	0	0	0	0	0	0	0	0	0	0	0	0	0	0	0	0	0	0	0	0	0	0	0	8.56e-05	0	0	0	8.56e-05	0	0	0	0
Bacteria;Planctomycetes;Planctomycetacia;Gemmatales;Gemmataceae;uncultured	0	0	0	0	0	8.56e-05	0	0	0	0.000171233	0.000171233	0.000342466	0	0	0	0	0	0	0	0	0	0	0.000171233	0	0	0	0	0	0	0	0	0	0	0	0	0	0	0	0.000171233	0.000171233	8.56e-05	0	0	0.000256849	8.56e-05	8.56e-05	8.56e-05	0	0
Bacteria;Planctomycetes;Planctomycetacia;Isosphaerales;Isosphaeraceae;Aquisphaera	0	0	0	0	0	0	0	0	0	8.56e-05	0	0	0	8.56e-05	0	0	0	0	0	0	0	0	0	0	0	0	0	0	0	0	0	0	0	0	0	0	0	0	0	0	0	0	0	0	0	0	0	0	0
Bacteria;Planctomycetes;Planctomycetacia;Isosphaerales;Isosphaeraceae;Isosphaeraceae_unclassified	8.56e-05	8.56e-05	8.56e-05	0	0	0	0	0.000171233	0	0	0.000342466	0.000428082	0	0	0	0	0	0	0	0	0	0	8.56e-05	0	0	0	0	0	0	0	0	0	0	0	0	0	0	0	8.56e-05	0	0.000171233	0	0	0	8.56e-05	0	8.56e-05	0	0
Bacteria;Planctomycetes;Planctomycetacia;Isosphaerales;Isosphaeraceae;Singulisphaera	0	0	0	0	0	0	0	8.56e-05	0	0	0	0	0	0	0	0	0	0	0	0	0	0	0	0	0	0	0	0	0	0	0	0	0	0	0	0	0	0	0	0	0	0	0	0	0	0	0	0	0
Bacteria;Planctomycetes;Planctomycetacia;Isosphaerales;Isosphaeraceae;uncultured	0	0	0	0	0	0	0	8.56e-05	8.56e-05	0	8.56e-05	8.56e-05	0	0	0	0	0	0	0	0	0	0	0	0	0	0	0	0	0	0	0	0	0	0	0	0	0	0	0	8.56e-05	0	0	0	0	0	0	8.56e-05	0	0
Bacteria;Planctomycetes;Planctomycetacia;Pirellulales;Pirellulaceae;Blastopirellula	0	0	0	0	8.56e-05	8.56e-05	0	0	0	0.000171233	0	0	0	0	0	0	0	0	0	0	0	0	0	0	0	0	0	0	0	0	0	0	0	0	0	0	0	0	8.56e-05	0	0	0	0	0	0	0	0	0	0
Bacteria;Planctomycetes;Planctomycetacia;Pirellulales;Pirellulaceae;Pir4_lineage	8.56e-05	0.000171233	0.000171233	0	0.000428082	0.000599315	0.000171233	0.000256849	0.000856164	0.0015411	0.0015411	0.000513699	0.000513699	8.56e-05	0	0	0	0.000171233	0	0	8.56e-05	8.56e-05	0	8.56e-05	0	0	0	0	0	0	0	0	0	0	0	0	8.56e-05	0	0.000256849	0.000342466	0.000941781	8.56e-05	8.56e-05	0.000256849	0.000513699	0.000171233	0.000428082	0.000171233	0
Bacteria;Planctomycetes;Planctomycetacia;Pirellulales;Pirellulaceae;Pirellula	0	0	0	0	0	0	0	0	0	0.000171233	0	8.56e-05	0	0	8.56e-05	0	8.56e-05	0	0	0	0	0	0	0	0	0	0	0	0	0	0	8.56e-05	0	0	0	0	0	0	8.56e-05	0	0	0	0	0	0	0.000171233	0	0	0
Bacteria;Planctomycetes;Planctomycetacia;Pirellulales;Pirellulaceae;Pirellulaceae_unclassified	0	0.000171233	0	0.000171233	8.56e-05	0	0	0	0.0170377	0.000513699	0.000342466	0.000256849	0.0145548	0.00402397	0.00607877	0.00684931	0.00787671	0.00684931	0.00231164	0.013613	0.0083048	0	0	0	0.020976	0.0129281	0.0299658	0.00856164	0.0015411	0.026113	0.0161815	0.0276541	0.000171233	0	0	0	0	0	8.56e-05	0	0	0	0.000171233	0.000171233	0	0.000171233	8.56e-05	0.00761986	0.00847603
Bacteria;Planctomycetes;Planctomycetacia;Pirellulales;Pirellulaceae;Roseimaritima	0	0	0	0	0	0	0	0	0	0	0	0	0	0	0	8.56e-05	0	8.56e-05	0	0	0	0	0	0	0	0	0	0	0	8.56e-05	0	0	0	0	0	0	0	0	0	0	0	0	0	0	0	0	0	0	0
Bacteria;Planctomycetes;Planctomycetacia;Pirellulales;Pirellulaceae;Thermogutta	0	0	0	0	0	0	0	0	0	0	0	0	0	0	0	0	8.56e-05	0	8.56e-05	8.56e-05	0	8.56e-05	0	0	0.000256849	0.000171233	8.56e-05	0	0	0	0	0	0	0.000256849	0	0	0	0	0	0	0	0	0	0	0	0	0	0	0
Bacteria;Planctomycetes;Planctomycetacia;Pirellulales;Pirellulaceae;uncultured	8.56e-05	0.000171233	8.56e-05	0.000171233	0	8.56e-05	0	8.56e-05	8.56e-05	0.000256849	0.000513699	0.000171233	0.000256849	0	0	0	0	0	8.56e-05	0	0	0	0	0	0	0	0	0	0	0	0	0	0	0	0	0	0	0	8.56e-05	0	0.000171233	8.56e-05	0.00787671	0.0101884	0	8.56e-05	0	0	0
Bacteria;Planctomycetes;Planctomycetacia;Planctomycetales;Planctomycetales_unclassified;Planctomycetales_unclassified	0	0	0	0	0	0	0	0	0	0	0	0	0	0	0	0	0	0	0	0	0	0	0	0	0	0	0	0	0	0	0	0	0	0	0	0	0	0	0	0	0	0	0	0	0	0	0	0	0
Bacteria;Planctomycetes;Planctomycetacia;Planctomycetales;Rubinisphaeraceae;Planctomicrobium	0	0	0	0	0	0	0	0	0	8.56e-05	8.56e-05	0	0	8.56e-05	0	0	0	0	0	0	0	0	0.000171233	0	0	0	0	0	0	0	0	0	0	0	0	0	0	0	0	0	0	0	0	0	0	0	0	0	0.000171233
Bacteria;Planctomycetes;Planctomycetacia;Planctomycetales;Rubinisphaeraceae;Rubinisphaeraceae_unclassified	0	0	0	0	0	0	0	0	0	0	0	0	0	0	0	0	0	0	0	0	0	0	0	0	0	0	0	0	0	0	0	0	0	0	0	0	0	0	0	0	0	0	0	0	0	0	0	0	0
Bacteria;Planctomycetes;Planctomycetacia;Planctomycetales;Rubinisphaeraceae;SH-PL14	0	0	0	0	0	0	0	0	0	8.56e-05	0	8.56e-05	0	0	0	0	0	0	0	0	0	0	0	0	0	0	0	0	0	0	0	0	0	0	0	0	0	0	0	0	8.56e-05	0	0	0.000171233	0	0	8.56e-05	0	0
Bacteria;Planctomycetes;Planctomycetacia;Planctomycetales;uncultured;uncultured_ge	0	0	0	0	0	0	0	0	0	8.56e-05	8.56e-05	0	0	0	0	0	0	0	0	0	0	0	0	0	0	0	0	0	0	0	0	0	0	0	0	0	0	0	0	0	0	0	0	0	0.000171233	0	0	8.56e-05	0
Bacteria;Planctomycetes;Planctomycetacia;uncultured;uncultured_fa;uncultured_ge	0	0	0	8.56e-05	8.56e-05	0	0	0	0	0	8.56e-05	0	0	0	0	0	0	0	0	0	0	0	0	0	0	0	0	0	0	0	0	0	0	0	0	0	0	0	8.56e-05	0	8.56e-05	0	0	0	0	0	0	0	0
Bacteria;Planctomycetes;Planctomycetes_unclassified;Planctomycetes_unclassified;Planctomycetes_unclassified;Planctomycetes_unclassified	0	0	0	0	8.56e-05	0	0	0	0	0.000171233	8.56e-05	0	0	0	0	0	0	0	0	0	0	0	0	0	0	0	0	0	0	0	0	0	0	0	0	0	0	0	0	0	8.56e-05	0	0	0	0	0	0	0	0
Bacteria;Proteobacteria;Alphaproteobacteria;Acetobacterales;Acetobacteraceae;Acetobacteraceae_unclassified	0	0	8.56e-05	0	0	0	0	0	8.56e-05	0	8.56e-05	0.000171233	0	0	0	0	0	0	0	0	0	0	0	0	0	0	0	0	0	0	0	0	0	0	0	0	0	0	0	0	0	0	0	0	0	0	0	0	0
Bacteria;Proteobacteria;Alphaproteobacteria;Acetobacterales;Acetobacteraceae;Craurococcus	0	0	0	0	0	0	0	0	0	0	0	0	0	0	0	0	0	0	0	0	0	0	0	0	0	0	0	0	0	0	0	0	0	0	0	0	0	0	0	0	0	0	0	0	0	0	0	0	0
Bacteria;Proteobacteria;Alphaproteobacteria;Alphaproteobacteria_unclassified;Alphaproteobacteria_unclassified;Alphaproteobacteria_unclassified	0	0.000171233	0	0	0	0	0	0.000171233	8.56e-05	8.56e-05	0.000171233	0.000342466	8.56e-05	0	8.56e-05	0	0	0	8.56e-05	0	0	0	8.56e-05	0.000256849	0	0	0	0	0.000171233	0	0	0	0	0	0	0	0	8.56e-05	0.000171233	0	0	8.56e-05	0	0.000256849	0.000171233	0	0	0	0
Bacteria;Proteobacteria;Alphaproteobacteria;Azospirillales;Azospirillaceae;Azospirillaceae_unclassified	0	0	0	0	0	0	0	0	0	0	0	0	0	0	0	0	0	0	0	0	0	0	0	0	0	0	0	0	0	0	0	0	0	0	0	0	0	0	0	0	0	0	0	0	0	0	0	0	0
Bacteria;Proteobacteria;Alphaproteobacteria;Azospirillales;Azospirillaceae;Azospirillum	0	0	0	0	0	0	0	0	0	0	0	0	0	0	0	0	0	0	0	0	0	0	0	0	0	0	0	0	0	0	0	0	0	0	0	0	0	0	0	0	0	0	0	0	0	0	0	0	0
Bacteria;Proteobacteria;Alphaproteobacteria;Azospirillales;Azospirillaceae;Skermanella	0	0	0	0	0	0	0	0	0	0	0.000171233	8.56e-05	0	0	0	0	0	0	0	0	0	0	0	0	0	0	0	0	0	0	0	0	0	0	0	8.56e-05	0	0	0	0	0.000171233	0	0.000171233	8.56e-05	0	8.56e-05	0	0	0
Bacteria;Proteobacteria;Alphaproteobacteria;Azospirillales;uncultured;uncultured_ge	0	0	0	0	0	0	0	0	0	0	8.56e-05	0	0	0	0	0	0	0	0	0	0	0	0	0	0	0	0	0	0	0	0	0	0	0	0	0	0	0	0	0	0	0	0	0	0	0	0	0	0
Bacteria;Proteobacteria;Alphaproteobacteria;Caulobacterales;Caulobacteraceae;Brevundimonas	0	0	0	0	0	0	0	0	0	0	0	0	0.000342466	0.000171233	8.56e-05	0.000256849	0.000428082	0.000171233	0.000171233	8.56e-05	0.000342466	0.000513699	0.000256849	0.000342466	0.000256849	0.000256849	0.000599315	8.56e-05	0.000256849	0.000342466	0	0.000342466	0.000428082	0.000428082	0.000599315	0	8.56e-05	0	0	0	0	0	0	0	0	0	8.56e-05	0.000256849	0.000256849
Bacteria;Proteobacteria;Alphaproteobacteria;Caulobacterales;Caulobacteraceae;Caulobacter	0	0	0	0	0	0	0	0	0	0	0	0	0	0	8.56e-05	0	8.56e-05	0	0	0	0	8.56e-05	0	8.56e-05	0	0	0	0	0	0	0	0	0	0	0	0	0	0.000171233	0	0	0	0	0	0	0	8.56e-05	8.56e-05	0	0
Bacteria;Proteobacteria;Alphaproteobacteria;Caulobacterales;Caulobacteraceae;Caulobacteraceae_unclassified	0	0	0	0	0	0	0	0	0	0	0	0	0	0	0	0	0	0	0	0	0	0	0	0	0	0	0	0	0	0	0	0	0	0	0	0	0	0	0	0	0	0	0	0	0	0	0	0	0
Bacteria;Proteobacteria;Alphaproteobacteria;Caulobacterales;Caulobacteraceae;Phenylobacterium	0.000171233	0	0	0	0	8.56e-05	0.000171233	0	0	0	0	0	0	0	0	0	0	0	0	8.56e-05	0	0	0	0	0	0	0	0	0	0	0	0	0	0	0	0	0	0	0	0	0.000171233	0	0	0	0	0	8.56e-05	0	0
Bacteria;Proteobacteria;Alphaproteobacteria;Caulobacterales;Caulobacteraceae;uncultured	0	0	0	0	0	0	0	0	0	0	0	0	0	0	0	0	0	0	0	0	0	0	0	0	0	0	0	0	0	0	0	0	0	0	0	0	0	0	0	0	0	0	0	0	0	8.56e-05	0	0	0
Bacteria;Proteobacteria;Alphaproteobacteria;Caulobacterales;Hyphomonadaceae;Hirschia	0	0	0	0	0	0	0	0	0	0	0	0	0	0	0	0	0	0	0	0	0	0	0	0	0	0	0	0	0	0	0	0	0	0	0	0	0	0	0	0	8.56e-05	0	0	0	0	0.000256849	0	0	0
Bacteria;Proteobacteria;Alphaproteobacteria;Caulobacterales;Hyphomonadaceae;SWB02	0	0	0	0	0	0	0	0	0	8.56e-05	0	0	8.56e-05	0	0	0	0	0	0	0	0	0	0	0	0	0	0	0	0	0	0	0	0	0	0	0	0	0	0	0	0	0	0	0	0	0	0	0	0
Bacteria;Proteobacteria;Alphaproteobacteria;Dongiales;Dongiaceae;Dongia	0	0	0	0	0	0	0	0	0	0	0	0	0	0	0	0	0	0	0	0	0	0	0	0	0	0	0	0	0	0	0	0	0	0	0	0	0	0	0	0	0	0	0	0	0	8.56e-05	0	0	0
Bacteria;Proteobacteria;Alphaproteobacteria;Micropepsales;Micropepsaceae;uncultured	0	0	0	0	0	0	0	0	0	0	0	0	0	0	0	0	0	0	0	0	0	0	0	0	0	0	0	0	0	0	0	0	0	0	0	0	0	0	0	0	0	0	0	0	0	0	8.56e-05	0	0
Bacteria;Proteobacteria;Alphaproteobacteria;Paracaedibacterales;Paracaedibacteraceae;uncultured	0	0	0	0	0	0	0	0	0	0	0	0	0	0	0	0	0	0	0	0	0	0	0	0	0	0	0	0	0	0	0	0	0	0	0	0	0	0	0	0	0	0	0	0	0	0	0	0	0
Bacteria;Proteobacteria;Alphaproteobacteria;Reyranellales;Reyranellaceae;Reyranella	0	8.56e-05	0	0	0	0	0	0	0	0	0	0.000171233	0	0	0	0	0	0	0	0	0	0	0	0	0	0	0	0	0	0	0	0	0	0	0	8.56e-05	0	0	8.56e-05	0	8.56e-05	0	0	0	8.56e-05	0.000171233	0.000171233	0	0
Bacteria;Proteobacteria;Alphaproteobacteria;Reyranellales;Reyranellaceae;uncultured	0	0	0	0	0	0	0	0	0	8.56e-05	0	0	0	0	0	0	0	0	0	0	0	0	0	0	0	0	0	0	0	0	0	0	0	0	0	0	0	0	8.56e-05	0	0	0	0	0	0	0	0	0	0
Bacteria;Proteobacteria;Alphaproteobacteria;Rhizobiales;A0839;A0839_ge	0	0	0	0	0	0	0	0	0	0	0	0	0	0	0	0	0	0	0	0	0	0	0	0	0	0	0	0	0	0	0	0	0	0	0	0	8.56e-05	0	0	0	0	0	0	0	0	0	0	0	0
Bacteria;Proteobacteria;Alphaproteobacteria;Rhizobiales;Amb-16S-1323;Amb-16S-1323_ge	0	0	8.56e-05	0	0	8.56e-05	0	0	0	0.000171233	0	0	0	0	0	0	0	0	0	0	0	0	0	0	0	0	0	0	0	8.56e-05	0	0	0	0	0	0	0	0	0	0	0	0	0	8.56e-05	0	0	0	8.56e-05	0
Bacteria;Proteobacteria;Alphaproteobacteria;Rhizobiales;Beijerinckiaceae;Beijerinckiaceae_unclassified	0	0	0	0	8.56e-05	0	8.56e-05	0	0	8.56e-05	0	0	0	0	0	0	0	0	0	0	0	0	0	0	0	0	0	0	0	0	0	0	0	0	0	0	0	0	8.56e-05	0	0	0	0	0	8.56e-05	8.56e-05	0	0	0
Bacteria;Proteobacteria;Alphaproteobacteria;Rhizobiales;Beijerinckiaceae;Bosea	0	0	0	0	0	0	0	0	0	0	0	0	0	0	0	0	0	0	0	0	0	0	0	0	0	0	8.56e-05	0	0	0	8.56e-05	0	0	8.56e-05	0	0	0	0	0	0	0	0	8.56e-05	0	0	0	0	0	0
Bacteria;Proteobacteria;Alphaproteobacteria;Rhizobiales;Beijerinckiaceae;Camelimonas	0	0	0	0	0	0	0	0	0	0	0	0	0	0	0	0	0	0	0	0	8.56e-05	0	0	0	8.56e-05	8.56e-05	0	0	0	0	0	0	0	0	0	0	0	0	0	0	0	0	0	0	0	0	0	0	0
Bacteria;Proteobacteria;Alphaproteobacteria;Rhizobiales;Beijerinckiaceae;Chelatococcus	0	0	0	0	0	0	0	0	0	0	0	0	0.000256849	8.56e-05	0	0	0	0.000256849	0.000256849	8.56e-05	0.000256849	0	0	0	0.000684932	0	0.000428082	0	0.000256849	0.000171233	8.56e-05	0.000171233	0	0	0	0	0	0	0	0	0	0	0	0	0	0	0	8.56e-05	0.000342466
Bacteria;Proteobacteria;Alphaproteobacteria;Rhizobiales;Beijerinckiaceae;Methylosinus	0	0	0.000171233	0	0	8.56e-05	8.56e-05	0.000171233	0.000171233	0.000256849	0.000428082	0	0	8.56e-05	8.56e-05	8.56e-05	0	8.56e-05	0	8.56e-05	0.000171233	0	0.000256849	0	0.000171233	8.56e-05	0	8.56e-05	0	0	0	8.56e-05	8.56e-05	0	8.56e-05	8.56e-05	0	0.000171233	8.56e-05	0	8.56e-05	8.56e-05	8.56e-05	0.000171233	8.56e-05	0	0	0	0
Bacteria;Proteobacteria;Alphaproteobacteria;Rhizobiales;Beijerinckiaceae;Microvirga	0	8.56e-05	0	0	8.56e-05	0	0	8.56e-05	8.56e-05	8.56e-05	0.000428082	8.56e-05	8.56e-05	0	8.56e-05	0	0	8.56e-05	0	0	0	0	0	0	8.56e-05	0	0	8.56e-05	0	8.56e-05	0	0	8.56e-05	0	0	0	0	8.56e-05	0.000171233	0.000342466	8.56e-05	0	0	0	8.56e-05	0.000599315	8.56e-05	0.000256849	0
Bacteria;Proteobacteria;Alphaproteobacteria;Rhizobiales;Beijerinckiaceae;Psychroglaciecola	8.56e-05	0	0	0	0	0	0	0	0	0	0	0	0	0	0	0	0	0	0	0	0	0	0	0	0	0	0	0	0	0	0	0	0	0	0	0	0	0	0	0	0	0	0	0	0	0	0	0	0
Bacteria;Proteobacteria;Alphaproteobacteria;Rhizobiales;Devosiaceae;Devosia	0	0	0	0	0	0	0	0	0	0	0	0	0.000171233	0.000171233	0	0	0.000256849	8.56e-05	0	0	8.56e-05	0	0	0.000171233	8.56e-05	0.000256849	0.000171233	8.56e-05	0.000256849	0.000171233	0.000171233	0.000428082	0.000171233	0	0	0	0	0	8.56e-05	0	0	0	0	0	0	8.56e-05	0	0.000256849	0
Bacteria;Proteobacteria;Alphaproteobacteria;Rhizobiales;Devosiaceae;Devosiaceae_unclassified	0	8.56e-05	0.000256849	0	0	0	8.56e-05	0	0	0.000171233	0	0.000171233	0.00684931	0.00428082	0.00445205	0.00316781	0.00462329	0.0052226	0.00376712	0.00273973	0.00214041	0.00607877	0.0057363	0.00308219	0.0067637	0.0041952	0.00642123	0.00239726	0.00325342	0.00393836	0.00231164	0.00445205	0.00359589	0.00265411	0.00299658	8.56e-05	8.56e-05	0	0	0	8.56e-05	0	0	0	0	0	8.56e-05	0.00359589	0.00359589
Bacteria;Proteobacteria;Alphaproteobacteria;Rhizobiales;Devosiaceae;uncultured	0	0	0	0	0	0	0	0	0	0	0	0	0	0	0	0	0	0	0	8.56e-05	0	0	0	0	0	0	0	0	0	0	0	0	0	0	0	0	0	0	0	0	0	0	0	0	0	0	0	0	0
Bacteria;Proteobacteria;Alphaproteobacteria;Rhizobiales;Hyphomicrobiaceae;Hyphomicrobiaceae_unclassified	0	0	0	0	0	0	0	0	0	0	0	0	0	0	0	0	0	0	0	0	0	0	0	0	0	0	0	0	0	0	0	0	0	0	0	0	0	0	0	0	0	0	0	0	0	0	0	0	0
Bacteria;Proteobacteria;Alphaproteobacteria;Rhizobiales;Hyphomicrobiaceae;Hyphomicrobium	0	0	0	0	0	0	0	0	0	0.000171233	0	0	0	0	0	0	0	0	0	0	0	0	0	0	0	8.56e-05	0	0	0	0	8.56e-05	0	0	0	0	0	0	0	0	0	0	0	0	0	0	0	0	0	0
Bacteria;Proteobacteria;Alphaproteobacteria;Rhizobiales;Hyphomicrobiaceae;Pedomicrobium	0	0.000171233	0	0.000256849	0	0	0	0	0	0.000684932	0.000256849	0.000428082	8.56e-05	8.56e-05	0	0	0	0	0	0	0	0	0	0	0	0	0	0	0	0	0	0	0	0	0	0	0	0	8.56e-05	0.000428082	0.000256849	8.56e-05	0	0	0	0.000256849	0.000256849	8.56e-05	0
Bacteria;Proteobacteria;Alphaproteobacteria;Rhizobiales;KF-JG30-B3;KF-JG30-B3_ge	0	0	0	0	0	0	0	0	0	8.56e-05	0	0	0	0	0	0	0	0	0	0	0	0	0	0	0	0	0	0	0	0	0	0	0	0	0	0	0	0	0	0	0	0	0	0	0	0	0	0	0
Bacteria;Proteobacteria;Alphaproteobacteria;Rhizobiales;Kaistiaceae;Kaistia	0	0	0	0	0	0	0	0	0	0	0	0	0	0	0	0	0	0	8.56e-05	0	0	0	0	0	0	0	0	0	0	0	0	0	0	0	0	0	0	0	0	0	0	0	0	0	0	0	0	0	0
Bacteria;Proteobacteria;Alphaproteobacteria;Rhizobiales;Methyloligellaceae;Methyloligellaceae_ge	8.56e-05	8.56e-05	0.000171233	0.000171233	8.56e-05	8.56e-05	0.000171233	8.56e-05	0.000428082	0.000256849	0.000428082	0	0.000171233	8.56e-05	0	0	0	0	0	0	0	0	0	0	0	0	8.56e-05	0	0	0	0	0	0	0	0	0	0	0	8.56e-05	0.000171233	0.000171233	0.000171233	8.56e-05	0	0	8.56e-05	8.56e-05	8.56e-05	0
Bacteria;Proteobacteria;Alphaproteobacteria;Rhizobiales;Methyloligellaceae;Methyloligellaceae_unclassified	0	0	0	0	0	0	0	8.56e-05	0	8.56e-05	0	0	0	0	0	0	0	0	0	0	0	0	0	0	0	0	0	0	0	0	0	0	0	0	0	0	0	8.56e-05	0	0	0.000342466	0	0	0	0	0	0	0	0
Bacteria;Proteobacteria;Alphaproteobacteria;Rhizobiales;Methyloligellaceae;uncultured	0	0	0	0	0	0	0	0	0	0	0	0	0	0	0	0	0	0	0	0	0	0	0	0	0	0	0	0	0	0	0	0	0	0	0	0	0	0	0	0	0	0	0	0	0	0	0	0	0
Bacteria;Proteobacteria;Alphaproteobacteria;Rhizobiales;Rhizobiaceae;Aliihoeflea	0	0	0	0	0	0	0	0	0	0	0	0	0	0	0	0	0	0	0	0	0	0	0	0	0	0	8.56e-05	0	0	0	0	0	0	0	0	0	0	0	0	0	0	0	0	0	0	0	0	0	0
Bacteria;Proteobacteria;Alphaproteobacteria;Rhizobiales;Rhizobiaceae;Aquamicrobium	0	0	0	0	0	0	0	0	0	0	0	0	0.000599315	0.000513699	0.000513699	0.000428082	0.000256849	0.000256849	0.000171233	0.000256849	0.000342466	0.000256849	8.56e-05	8.56e-05	0.0010274	0.000428082	0.000941781	0.000256849	0.000513699	0.000342466	0.000256849	0.00111301	0.000171233	0.000171233	0.000256849	0	0	0	0	0	0	0	0	0	0	0	8.56e-05	0.000171233	0.000342466
Bacteria;Proteobacteria;Alphaproteobacteria;Rhizobiales;Rhizobiaceae;Chelativorans	0	8.56e-05	0	0	0	0	0	0	0	0.000342466	0	0	0.000256849	8.56e-05	8.56e-05	0	0	0	0.000428082	0.000171233	0.000256849	0	0.000171233	0.000256849	0.000171233	0.000342466	0.000342466	8.56e-05	0	0.000256849	0.000171233	0.000342466	0.000171233	0	0	0	8.56e-05	0.000171233	0	0	0	0	0	0	0	0.000171233	0	8.56e-05	8.56e-05
Bacteria;Proteobacteria;Alphaproteobacteria;Rhizobiales;Rhizobiaceae;Mesorhizobium	0	0	0	0	0	0	0	0	0	0	0	0	0	0	0	0	8.56e-05	0	0	0	0	0	0	0	0	0	0	0	0	0.000171233	0	0	0	0	0	0	0	0	8.56e-05	0	0	0	0	0	8.56e-05	0	0	0	8.56e-05
Bacteria;Proteobacteria;Alphaproteobacteria;Rhizobiales;Rhizobiaceae;Ochrobactrum	0	0	0	0	0	0	0	0	0	8.56e-05	0	0	0.000171233	0.000342466	8.56e-05	8.56e-05	0.000171233	0	8.56e-05	0.000171233	8.56e-05	0	0	8.56e-05	8.56e-05	8.56e-05	0.000171233	0	8.56e-05	0.000256849	8.56e-05	0.000342466	0.000256849	0	0.000256849	0	0	0	0	0	0	0	0	0	0	0	0	0.000171233	0
Bacteria;Proteobacteria;Alphaproteobacteria;Rhizobiales;Rhizobiaceae;Paenochrobactrum	0	0	0	0	0	0	0	0	0	0	0	0	0.000256849	8.56e-05	8.56e-05	0	0	8.56e-05	0	0	0	0	0	0.000171233	8.56e-05	0	0	0	0	0.000256849	8.56e-05	8.56e-05	0.000171233	0	0	0	0	0	0	0	0	0	0	0	0	0	0	8.56e-05	0.000171233
Bacteria;Proteobacteria;Alphaproteobacteria;Rhizobiales;Rhizobiaceae;Phyllobacterium	0	0	0	0	0	0	0	0	0	0	0	0	0	0	0	0	0	0	0	0	0	0	0	0	0	0	8.56e-05	0	0	0	0	0	0	0	0	0	0	0	0	0	0	0	0	0	0	0	0	0	0
Bacteria;Proteobacteria;Alphaproteobacteria;Rhizobiales;Rhizobiaceae;Pseudochrobactrum	0	0	0	0	0	0	0	0	0	0	0	0	8.56e-05	0	8.56e-05	0	0	0	8.56e-05	0	0	0	8.56e-05	8.56e-05	0.000256849	0.000171233	0	0	0.000256849	0	0	0.000256849	0	0	0.000171233	0	0	0	0	0	0	0	0	0	0	0	0	0.000256849	0
Bacteria;Proteobacteria;Alphaproteobacteria;Rhizobiales;Rhizobiaceae;Rhizobiaceae_unclassified	8.56e-05	0	0	8.56e-05	0	0	0	0	0	0.000171233	0	8.56e-05	0.000684932	0.000171233	8.56e-05	0.000256849	0.000171233	0.000342466	0.000256849	0.000428082	0.000256849	0.000256849	0.000256849	0.000256849	0.000684932	0.000599315	0.000770548	0.000428082	0.000428082	0.0010274	0.000342466	0.000941781	8.56e-05	0.000171233	0.000342466	0	0	0	0	0	0	0	0	0	0	8.56e-05	0	0.000256849	0.000428082
Bacteria;Proteobacteria;Alphaproteobacteria;Rhizobiales;Rhizobiales_Incertae_Sedis;Nordella	0	0	0	0	0	0	0	0	0	8.56e-05	0	0	0	0	0	0	0	0	0	0	0	0	0	0	0	0	0	0	0	0	0	0	0	0	0	0	0	0	0	0	0	8.56e-05	0	0	0	0	0	0	0
Bacteria;Proteobacteria;Alphaproteobacteria;Rhizobiales;Rhizobiales_Incertae_Sedis;Phreatobacter	0	0	0	0	0	0	0	0	0	0	0	0	0	0	0	0	0	0	0	0	0	0	0	0	0	0	0	0	0	0	0	0	0	0	0	0	0	0	0	0	0	0	0	0	0	0	0	0	0
Bacteria;Proteobacteria;Alphaproteobacteria;Rhizobiales;Rhizobiales_Incertae_Sedis;uncultured	0	0	8.56e-05	0	0	0	0	0	8.56e-05	0	0	0	0	0	0	0	0	0	0	0	0	0	0	0	0	0	0	0	0	0	0	0	0	0	0	0	0	0	0	0	8.56e-05	0	0	0	0	0	0	0	0
Bacteria;Proteobacteria;Alphaproteobacteria;Rhizobiales;Rhizobiales_unclassified;Rhizobiales_unclassified	0	0.000171233	0	0.000256849	0	8.56e-05	8.56e-05	0	0	8.56e-05	0.000342466	0.000256849	8.56e-05	0	0.000171233	8.56e-05	8.56e-05	8.56e-05	0	0	8.56e-05	8.56e-05	0	8.56e-05	0	0.000428082	0.000256849	8.56e-05	8.56e-05	8.56e-05	0.000171233	0.000428082	8.56e-05	8.56e-05	0.000171233	8.56e-05	0	0	0	8.56e-05	8.56e-05	0.000171233	0.000256849	0	8.56e-05	0.000171233	0.000171233	0.000171233	0.000171233
Bacteria;Proteobacteria;Alphaproteobacteria;Rhizobiales;Rhodomicrobiaceae;Rhodomicrobium	0	0	0	0	0	0	0	0	0	8.56e-05	0	0	0	0	0	0	0	0	0	0	0	0	0	0	0	0	0	0	0	0	0	0	0	0	0	0	0	0	0	0	0	0	0	0	0	8.56e-05	0	0	0
Bacteria;Proteobacteria;Alphaproteobacteria;Rhizobiales;Xanthobacteraceae;Bradyrhizobium	0	0	0	8.56e-05	0.000171233	0	0	0	0	0.000342466	0.000256849	0	8.56e-05	0	0	0	0	0	0	8.56e-05	0	0	0	0	0	0	0	8.56e-05	0	0	0	0	0	0	0	8.56e-05	0	0	8.56e-05	0.000171233	0.000428082	0	0	0	0	0	0	0	0
Bacteria;Proteobacteria;Alphaproteobacteria;Rhizobiales;Xanthobacteraceae;Pseudolabrys	0	0	0	0	8.56e-05	0	0	0	0	0	0	0	0	0	0	0	0	0	0	0	0	0	0	0	8.56e-05	0	0	0	0	0	0	0	0	0	0	0	0	0	0	0	0	0	0	0	0	0	0	0	0
Bacteria;Proteobacteria;Alphaproteobacteria;Rhizobiales;Xanthobacteraceae;Pseudorhodoplanes	0	0	0	0	0	0	0	0	0	0.000256849	0	0	0	0	8.56e-05	0	0	0	0	0	0	0	0	0	0	0	0	0	0	0	0	0	0	0	0	0	0	0	0	0	0	0	0	0	0	8.56e-05	0	0	0
Bacteria;Proteobacteria;Alphaproteobacteria;Rhizobiales;Xanthobacteraceae;Rhodoplanes	0	0	0	8.56e-05	0	0	0	0	0	0	0.000171233	0	0	0	0	0	0	0	0	0	0	0	0	0	0	0	0	0	0	0	0	0	0	0	0	8.56e-05	0	0	0	0	0	0	0.000171233	0	0	8.56e-05	0	0	0
Bacteria;Proteobacteria;Alphaproteobacteria;Rhizobiales;Xanthobacteraceae;Xanthobacter	0	0	0	0	0	0	0	0	0	0	0	0	0	8.56e-05	0	0	0	0	0	8.56e-05	8.56e-05	0	0	0	0	0	0	0	0	0	0	0	0	0	0	0	0	0	0	0	0	0	0	0	0	0	0	0	0
Bacteria;Proteobacteria;Alphaproteobacteria;Rhizobiales;Xanthobacteraceae;Xanthobacteraceae_unclassified	0.000256849	0	0.000171233	8.56e-05	0.000256849	8.56e-05	0	8.56e-05	0.000513699	0.000941781	0.000684932	0.000342466	8.56e-05	8.56e-05	0	0	0	0.000256849	8.56e-05	0	0	0	0	0	0	0	0	0	0	8.56e-05	0	8.56e-05	0	0	0	0	0	0	0.000342466	0.000171233	0.000256849	8.56e-05	0	0	0.000256849	8.56e-05	0.000342466	0	0.000171233
Bacteria;Proteobacteria;Alphaproteobacteria;Rhizobiales;Xanthobacteraceae;uncultured	0	0	0	0	0	0	0	0	0	0.000171233	0	0	0	0	0	0	0	0	0	0	0	0	0	0	0	0	0	0	0	0	0	0	0	0	0	0	0	0	0	0	0	0	0	0	0	0	0	0	0
Bacteria;Proteobacteria;Alphaproteobacteria;Rhizobiales;uncultured;uncultured_ge	0	0	0	0	0	0	0	0	0	8.56e-05	0.000171233	0.000256849	8.56e-05	0	0	0	0	0	0	0	0	0	0	0	0	0	0	0	0	0	0	0	0	0	0	0	0	0	0	0	0	0	0	0	0	8.56e-05	0	0	0
Bacteria;Proteobacteria;Alphaproteobacteria;Rhodobacterales;Rhodobacteraceae;Amaricoccus	0	0	0	0	8.56e-05	8.56e-05	0	0	0	0.000513699	0.000171233	0	0	0	0	8.56e-05	0	0	0	8.56e-05	0	0	0	0	0	0	0	8.56e-05	0	0	0	0.000171233	8.56e-05	0	0	8.56e-05	0	0	0.000171233	8.56e-05	0	0	0	0	8.56e-05	0.000171233	8.56e-05	0	0
Bacteria;Proteobacteria;Alphaproteobacteria;Rhodobacterales;Rhodobacteraceae;Oceanicella	8.56e-05	0	0	0	0	0	0	0	0	8.56e-05	0	8.56e-05	0	0	0	0	0	0	0	0	0	0	0	0	0	0	0	0	0	0	0	0	0	0	0	0	0	0.000171233	0	0	0	0	0	0	0	0	0	0	0
Bacteria;Proteobacteria;Alphaproteobacteria;Rhodobacterales;Rhodobacteraceae;Paracoccus	0	0	0	0	0	0	0	0	0	0	0	0	0	0	8.56e-05	0.000171233	0	0	0	8.56e-05	0	0	0	0	8.56e-05	8.56e-05	0	0	0	0	0	0	8.56e-05	0	0	0	0	0	0	0	0	0	0	0	0	0	0	0	0
Bacteria;Proteobacteria;Alphaproteobacteria;Rhodobacterales;Rhodobacteraceae;Rhodobacteraceae_unclassified	0	0	0.000171233	0	8.56e-05	0	0	0	8.56e-05	8.56e-05	0.000256849	8.56e-05	0	0.000256849	0	8.56e-05	0.000171233	0	8.56e-05	0	0	0	8.56e-05	0	0.000342466	8.56e-05	0	8.56e-05	0	8.56e-05	0	0	0	8.56e-05	0	0	0	0	8.56e-05	8.56e-05	0.000256849	0	8.56e-05	8.56e-05	0.000256849	0.000171233	0.000171233	0.000171233	0
Bacteria;Proteobacteria;Alphaproteobacteria;Rhodospirillales;Magnetospirillaceae;Magnetospirillaceae_ge	0	0	0	0	0	0	0	0	0	0	0	0	0	0	0	0	0	0	0	0	0	0	0	0	0	0	0	0	0	0	0	0	0	0	0	0	0	0	0	0	0	0	0	0	0	0	0	0	0
Bacteria;Proteobacteria;Alphaproteobacteria;Rhodospirillales;Magnetospirillaceae;Magnetospirillum	0	0	0	0	0	0	0	8.56e-05	0	0	0	8.56e-05	0	0	0	0	0	0	0	0	0	0	8.56e-05	0	0	0	0	0	0	0	0	0	0	0	0	0	0	8.56e-05	0	0	0	0	0	0	0.000428082	8.56e-05	0.000428082	0.000171233	0
Bacteria;Proteobacteria;Alphaproteobacteria;Rhodospirillales;Rhodopirillaceae;Defluviicoccus	0.000256849	8.56e-05	0.000171233	8.56e-05	8.56e-05	0.000342466	0	8.56e-05	0.000171233	0.000428082	0.000513699	0.000513699	0	0	0	0	8.56e-05	0.000171233	8.56e-05	0	0	0	0	0	0	0	0	0	0	0	8.56e-05	0	0	0	0	0	0	0	8.56e-05	8.56e-05	0.000171233	8.56e-05	0.000256849	0.000171233	0.000428082	0.000171233	0.000256849	0.000171233	0
Bacteria;Proteobacteria;Alphaproteobacteria;Rhodovibrionales;Fodinicurvataceae;uncultured	0	0	0	0	0	0	0	0	0	0	0	0	8.56e-05	0	0	0	0	0	0	0	0	0	0	0	0.000171233	0	0	0	0	0	0	8.56e-05	0	0	0	0	0	0	0	0	0	0	0	0	0	0	0	0	0
Bacteria;Proteobacteria;Alphaproteobacteria;Sneathiellales;Sneathiellaceae;Ferrovibrio	0	0	0	0	0	0	0	0	0	0	0	0	0	0	0	0	0	0	0	0	0	0	0	0	0	0	0	0	0	0	0	0	0	0	0	0	0	0	0	0	0	0	0	0	0	0	0	0	0
Bacteria;Proteobacteria;Alphaproteobacteria;Sneathiellales;Sneathiellaceae;Taonella	0	0	0	0	0	0	0	0	0	0	0	0	0	0	0	0	0	0	0	0	0	0	0	0	0	0	0	0	0	0	0	0	0	0	0	0	0	0	0	0	0	0	0	0	0	0	0	0	0
Bacteria;Proteobacteria;Alphaproteobacteria;Sphingomonadales;Sphingomonadaceae;Altererythrobacter	0	0	0	0	0	8.56e-05	0	0	0	0	0	0	0	0	0	0	0	0	0	0	0	0	0	0	0	0	0	0	0	0	0	0	0	0	0	0	0	0	0	0	8.56e-05	0	0	8.56e-05	8.56e-05	8.56e-05	0	0	0
Bacteria;Proteobacteria;Alphaproteobacteria;Sphingomonadales;Sphingomonadaceae;Ellin6055	0	0	8.56e-05	8.56e-05	0	8.56e-05	0	0	0	0	8.56e-05	0.000171233	0	0	0	0	0	0	0	0	0	0	0	0	0	0	0	0	0	0	0	0	0	0	0	0	0	0	8.56e-05	0	0	0	0	0	8.56e-05	0	8.56e-05	0	0
Bacteria;Proteobacteria;Alphaproteobacteria;Sphingomonadales;Sphingomonadaceae;Novosphingobium	0	0	0	0	0	0	0	0	0	0	0	0	0	0	0	0	0	0	0	0	0	0	0	0	0	0	0	0	0	0	0	0	0	0	0	0	0	0	0	0	0	0	0	0	0	0	0	0	0
Bacteria;Proteobacteria;Alphaproteobacteria;Sphingomonadales;Sphingomonadaceae;Qipengyuania	0	0	0	0	0	0	0	0	0	0	0	0	0	0	0	0	0	0	0	0	0	0	0	0	0	0	0	0	0	0	0	0	0	0	0	0	0	0	0	0	0	0	0	0	0	0	0	0	0
Bacteria;Proteobacteria;Alphaproteobacteria;Sphingomonadales;Sphingomonadaceae;Sphingomonadaceae_unclassified	0	0	0	8.56e-05	8.56e-05	0	0	0	8.56e-05	0	0.000171233	0	0	0	0	0	0	0	0	0	0	0	0	0	0	0	0	0	0	0	0	0	0	0	0	0	0	0	0	0	0	0	8.56e-05	0	8.56e-05	0	0	0	0
Bacteria;Proteobacteria;Alphaproteobacteria;Sphingomonadales;Sphingomonadaceae;Sphingomonas	0	0	8.56e-05	0	0	0	0	8.56e-05	0	0.000256849	8.56e-05	8.56e-05	0	0	0	0	0	8.56e-05	0	0	0	0	0	0	0	0	8.56e-05	0	0	0	0	0	0	0	0	0	0	0	8.56e-05	0	0.000171233	0	0	0	0.000171233	0.000171233	8.56e-05	0	0
Bacteria;Proteobacteria;Alphaproteobacteria;Sphingomonadales;Sphingomonadaceae;Sphingopyxis	0	0	0	0	0	0	0	0	0	0	0	0	8.56e-05	0	0	0	0	0	0.000171233	8.56e-05	0	0	0	0	8.56e-05	0	0	8.56e-05	0	0	0	0	8.56e-05	0	0	0	0	0	0	0	0	0	0	0	0	0	0	0	0
Bacteria;Proteobacteria;Alphaproteobacteria;Sphingomonadales;Sphingomonadaceae;Sphingorhabdus	0	0	0	0	0	0	0	0	0	0	0	0	0	0	0	0	0	0	0	0	0	0	0	0	0	0	0	0	0	0	0	8.56e-05	0	0	0	0	0	0	0	0	0	0	0	0	0	0	0	0	8.56e-05
Bacteria;Proteobacteria;Alphaproteobacteria;Tistrellales;Geminicoccaceae;Candidatus_Alysiosphaera	0	0.000171233	0.000171233	8.56e-05	8.56e-05	0.000171233	0	8.56e-05	0	0.000342466	0.000513699	0.000256849	8.56e-05	0	0	0	8.56e-05	0.000171233	0.000171233	0	0	0	0	0	0	0	0	0	0	0	0	0	0	0	0	0	0	0	0	0.000171233	0.000684932	0	8.56e-05	0	0.000171233	0	8.56e-05	0	0
Bacteria;Proteobacteria;Alphaproteobacteria;Tistrellales;Geminicoccaceae;Geminicoccaceae_unclassified	0	0	0	0	0	0	0	8.56e-05	0	0.000171233	8.56e-05	0.000256849	0	0	0	0	0	0	0	0	0	0	0	0	0	0	0	0	0	0	0	0	0	0	0	0	0	0	0	8.56e-05	0	0	0	0	8.56e-05	0	0	0	0
Bacteria;Proteobacteria;Alphaproteobacteria;Tistrellales;Geminicoccaceae;uncultured	0.000428082	0.000256849	0.000256849	0.000342466	0.000428082	0.000342466	8.56e-05	0.000171233	0.000256849	0.00111301	0.000599315	0.000599315	0.000342466	8.56e-05	8.56e-05	8.56e-05	8.56e-05	0	8.56e-05	0	0	0	0	8.56e-05	0	0	0	0	0	0	0	0	0	0	0	8.56e-05	0	0.000171233	0.000513699	0.000599315	0.00111301	8.56e-05	8.56e-05	0.000171233	0.000684932	0.000342466	0.000770548	0.000171233	0
Bacteria;Proteobacteria;Deltaproteobacteria;Bdellovibrionales;Bacteriovoracaceae;Bacteriovorax	0	0	0	0	0	0	0	0	0	0	0	0	0	8.56e-05	0	0	0	0	0	0	0	0	0	0	0	0	0	0	0	0	0	0	0	0	0	0	0	0	0	0	0	0	0	0	0	0	0	0	0
Bacteria;Proteobacteria;Deltaproteobacteria;Bdellovibrionales;Bacteriovoracaceae;Peredibacter	0	0	0	0	0	0	0	0	0	0	8.56e-05	0	0	0	0	0	0	0	0	0	0	0	8.56e-05	0.000256849	0	0	0	0	0	0	0	0	8.56e-05	0	0	0	0	0	0	0	8.56e-05	0	0	0	0	0	0	0	0
Bacteria;Proteobacteria;Deltaproteobacteria;Bdellovibrionales;Bdellovibrionaceae;Bdellovibrio	0	0	0	0	0	0	0	0	0	0	0	0	0	0	0	0	0	0	0	0	0	0	0	0	0	0	0	0	0	0	0	0	0	0	0	0	0	0	0	0	8.56e-05	0	0	0	0	0	0	0	0
Bacteria;Proteobacteria;Deltaproteobacteria;Bdellovibrionales;Bdellovibrionaceae;OM27_clade	0	0	0	0	0	0	0	0	8.56e-05	0	0.000171233	0	0	0	0	0	0	0	0	0	0	0	0	0	0	0	0	0	0	0	0	0	0	0	0	0	0	0	0	0	8.56e-05	0	8.56e-05	0	0	8.56e-05	0	0	0
Bacteria;Proteobacteria;Deltaproteobacteria;Deltaproteobacteria_Incertae_Sedis;Unknown_Family;Deferrisoma	0	0	0	0	0	0	0	0	0	0	0	0	0	0	0	0	0	0	0	0	0	0	0	0	0	0	0	0	0	0	0	0	0	0	0	0	0	0	0	0	0	0	0	0	0	0	0	0	0
Bacteria;Proteobacteria;Deltaproteobacteria;Deltaproteobacteria_unclassified;Deltaproteobacteria_unclassified;Deltaproteobacteria_unclassified	0.000856164	0.000428082	8.56e-05	0.000599315	0.000171233	0.000684932	0	0.000171233	0	0	0	0	0	8.56e-05	0	0	0	0	0	0	0	0	0	0	8.56e-05	0	0	0	0	0	0	0	0	0	0	0	0	0	0	0	0	0	0	8.56e-05	0	0	8.56e-05	0	0
Bacteria;Proteobacteria;Deltaproteobacteria;Desulfarculales;Desulfarculaceae;uncultured	0.000171233	0	8.56e-05	0	0	0	0	0	8.56e-05	8.56e-05	8.56e-05	8.56e-05	0	8.56e-05	8.56e-05	0	0	0	0	0	0	0	0	0	8.56e-05	0	0	0	0	0	0	0	0	0	0	0	0	0	0	0	0.000256849	0	8.56e-05	0	0.000171233	0	0	0	0
Bacteria;Proteobacteria;Deltaproteobacteria;Desulfovibrionales;Desulfovibrionaceae;Desulfovibrio	0	0	0	0	0	0	0	0	0	0	0	0	0	0	0	0	0	0	0	0	0	0	0	0	0	0	0	0	0	0	0	0	0	0	0	0	0	0	0	0	0	0	0	0	0	0	0	0	0
Bacteria;Proteobacteria;Deltaproteobacteria;Desulfovibrionales;Desulfovibrionaceae;Desulfovibrionaceae_unclassified	0	0	0	0	0	0	0	0	0	0	0	0	0.000256849	0	0	0	0	0	0	0	0	0	0	0	0	0	0	0	0	0	0	0	0	0	0	0	0	0	0	0	0	0	0	0	0	0	0	0	0
Bacteria;Proteobacteria;Deltaproteobacteria;Desulfuromonadales;Desulfuromonadales_unclassified;Desulfuromonadales_unclassified	0	0	0	0	0	0	0	0	0	0	0	0	0	0	0	0	0	0	0	0	0	0	0	0	0	0	0	0	0	0	0	0	0	0	0	0	0	0	0	0	0	8.56e-05	0	0	0	0	0	0	0
Bacteria;Proteobacteria;Deltaproteobacteria;Desulfuromonadales;Geobacteraceae;Geoalkalibacter	0	0	0	0	0	0	0	0	0	0	0	0	0	0	0	0	0	0	0	0	0	0	0	0	0	0	0	0	0	0	0	0	0	0	0	0	0	0	0	0	0	0	0	0	0	0	0	0	0
Bacteria;Proteobacteria;Deltaproteobacteria;Desulfuromonadales;Geobacteraceae;Geobacter	0	0	0	0	0	0	8.56e-05	0	0	0.000513699	0.000171233	0	0	8.56e-05	0	0	0	0	0	8.56e-05	0	0	0	0	0	0	0	0	8.56e-05	0	0	0	0	0	0	0	8.56e-05	0	8.56e-05	0	0	0	0	0	0.000342466	0	0.000171233	8.56e-05	0
Bacteria;Proteobacteria;Deltaproteobacteria;MBNT15;MBNT15_fa;MBNT15_ge	0	0	0	0	0	0	0	0	0	0	8.56e-05	8.56e-05	0	0	0	0	0	0	0	0	0	0	0	0	0	0	0	0	0	0	0	0	0	0	0	0	0	0	0	0	0	0	0	0	0	0	0	0	0
Bacteria;Proteobacteria;Deltaproteobacteria;Myxococcales;Archangiaceae;Anaeromyxobacter	0	0	0	0	0	0	0	0	0	0	8.56e-05	0	0	0	0	0	0	0	0	0	8.56e-05	0	0	0	0	0	0	0	0	0	0	0	0	0	0	0	0	0	0	0	0	0	0	0.000171233	8.56e-05	0	8.56e-05	0	0
Bacteria;Proteobacteria;Deltaproteobacteria;Myxococcales;BIrii41;BIrii41_ge	0	0	0	0	0	0	0	8.56e-05	0	0	0	0	0	0	0	0	0	0	0	0	0	0	0	0	0	0	0	0	0	0	0	0	0	0	0	0	0	0	0	0	0	0	0	0	8.56e-05	0	0	0	0
Bacteria;Proteobacteria;Deltaproteobacteria;Myxococcales;Blfdi19;Blfdi19_ge	0.000171233	0	0	0	0	0	0	0	0	0	0	0	0	0	0	0	0	8.56e-05	0	0	0	0	0	0	0	0	0	0	0	0	0	0	0	0	0	0	0	0	0	0	0	0	0	0	0	0	0	0	0
Bacteria;Proteobacteria;Deltaproteobacteria;Myxococcales;Haliangiaceae;Haliangium	8.56e-05	0	8.56e-05	0.000171233	0	0	8.56e-05	8.56e-05	0.000256849	8.56e-05	8.56e-05	0.000171233	0	0	0	8.56e-05	8.56e-05	0	0	0	0	0	0	0	0	0	0	0	0	0	0	0	0	0	0	8.56e-05	0	0	8.56e-05	0.000171233	0.000171233	0	0	0	0	0	0	0	0
Bacteria;Proteobacteria;Deltaproteobacteria;Myxococcales;Myxococcaceae;Myxococcaceae_unclassified	0	0	0	0	0	0	0	0	0	0	0	0	0	0	0	0	0	0	0	0	0	0	0	0	0	0	0	0	0	0	0	0	0	0	0	0	0	0	0	0	8.56e-05	0	0	0	0	0	0	0	0
Bacteria;Proteobacteria;Deltaproteobacteria;Myxococcales;Myxococcales_unclassified;Myxococcales_unclassified	0.0223459	0.0382705	0.0267979	0.0150685	0.0163527	0.0184932	0.000513699	0.0422089	0.0518836	0.000256849	8.56e-05	0.00128425	0.0052226	0.000684932	0.000342466	0	8.56e-05	0	0.000171233	0	0	0.000171233	0	0	0.0255993	0.00342466	0.0221747	0	0	0.0218322	0.000856164	0.020976	0	0	0	0.0220034	0.0257705	0.0228596	0.000599315	8.56e-05	0.00214041	0	0.0103596	0.00924657	8.56e-05	0.00856164	8.56e-05	0.000513699	0.000171233
Bacteria;Proteobacteria;Deltaproteobacteria;Myxococcales;Nannocystaceae;Nannocystaceae_unclassified	0	0	0	0	0	0	0	0	0	0	8.56e-05	0	0	0	0	0	0	0	0	0	0	0	0	0	0	0	0	0	0	0	0	0	0	0	0	0	0	0	0	0	0	0	0	0	0	0	0	0	0
Bacteria;Proteobacteria;Deltaproteobacteria;Myxococcales;Nannocystaceae;Nannocystis	0	8.56e-05	0	0	0	0	0	0	0	0	0	0.000171233	0	0	0	0	0	0	0	0	0	0	0	0	8.56e-05	0	8.56e-05	0	0	0	0	0	0	0	0	8.56e-05	0	0	8.56e-05	0	8.56e-05	0	0	0	8.56e-05	0	0	0	0
Bacteria;Proteobacteria;Deltaproteobacteria;Myxococcales;P3OB-42;P3OB-42_ge	0	0	0	0	0	0	0	0	0	0	0	0	0	0	0	0	0	0	0	0	0	0	0	0	0	0	0	0	0	0	0	0	0	0	0	0	0	0	0	0	0	0	0	0	0	0	0	0	0
Bacteria;Proteobacteria;Deltaproteobacteria;Myxococcales;Phaselicystidaceae;Phaselicystis	0	8.56e-05	0	8.56e-05	0	0	0	0	0	0	0	0	8.56e-05	0.000171233	0.000513699	8.56e-05	8.56e-05	0	0	0	0	0	0	0	0	0	0	0	0	0	0.000171233	0	0	0	0	0	0	0	0	0	0	0	0	0	0	8.56e-05	0	0	0
Bacteria;Proteobacteria;Deltaproteobacteria;Myxococcales;Polyangiaceae;Aetherobacter	0	0	8.56e-05	0	0	0	0	0	0	0	8.56e-05	0	0	0	0	0	0	8.56e-05	0	0	0	0	0	0	0	0	0	0	0	0	0	0	0	0	0	0	0	0	0	0	0.000171233	0	0	0	0	0	0	0	0
Bacteria;Proteobacteria;Deltaproteobacteria;Myxococcales;Polyangiaceae;Jahnella	0	0	0	0	0	0	0	0	0	0	0	0	0	0	0	0	0	0	0	0	0	0	0	0	0	0	0	0	0	0	0	0	0	0	0	0	0	0	0	0	0	0	0	0	0	0	0	0	0
Bacteria;Proteobacteria;Deltaproteobacteria;Myxococcales;Polyangiaceae;Minicystis	0	0	0	0	0	0	0	0	0	0	0	0	0	0	0	0	0	0	0	0	0	0	0	0	0	0	0	0	0	0	0	0	0	0	0	0	0	0	0	0	0	0	0	0	0	0	0	0	0
Bacteria;Proteobacteria;Deltaproteobacteria;Myxococcales;Polyangiaceae;Pajaroellobacter	0	0	8.56e-05	0	0	8.56e-05	0	8.56e-05	8.56e-05	0	0.000256849	8.56e-05	0	0	0	0	0	0	0	0	0	0	0	0	0	0	0	0	0	0	0	0	8.56e-05	0	0	0	8.56e-05	0	0	0	0.000171233	0	0	0.000171233	0	0	0	0	0
Bacteria;Proteobacteria;Deltaproteobacteria;Myxococcales;Polyangiaceae;Polyangiaceae_unclassified	0	0.000171233	0	8.56e-05	0	0	0	0	0	0.000256849	0	0	0	0	0	0	0	0	0	0	0	0	0	0	0	0	0	0	0	0	0	0	0	0	0	0	0	8.56e-05	0	8.56e-05	8.56e-05	0	0	0	8.56e-05	0	8.56e-05	0	0
Bacteria;Proteobacteria;Deltaproteobacteria;Myxococcales;Polyangiaceae;Polyangium	0	0	0	0	8.56e-05	0	8.56e-05	0	0	0	0	0	0	0	0	0	0	0	0	0	0	0	0	0	0	0	0	0	0	0	0	0	0	0	0	0	0	0	0	0	0	0	0	0	0	0	0	0	0
Bacteria;Proteobacteria;Deltaproteobacteria;Myxococcales;Polyangiaceae;Sorangium	0	0	0	0	0	0	0	0	0	0	0	0	0	0	0	0	0	0	0	0	0	0	0	0	8.56e-05	0	0	0	0	0	0	0	0	0	0	0	0	0	0	0	0	0	0	0	0	0	0	0	0
Bacteria;Proteobacteria;Deltaproteobacteria;Myxococcales;Sandaracinaceae;Sandaracinaceae_unclassified	0	0	0	0	0	0	0	0	8.56e-05	0	0	0	0	0	0	0	0	0	0	0	0	0	0	0	0	0	0	0	0	0	0	0	0	0	0	0	0	0	0	0	0	0	0	0	0	0	0	0	0
Bacteria;Proteobacteria;Deltaproteobacteria;Myxococcales;Sandaracinaceae;Sandaracinus	0	0	0	0	0	0	0	0	0	0	0	0	0	0	0	0	0	0	0	0	0	0	0	0	0	0	0	0	0	0	0	0	0	0	0	0	0	0	0	0	0.000171233	0	0	0	0	0	0	0	0
Bacteria;Proteobacteria;Deltaproteobacteria;Myxococcales;Sandaracinaceae;uncultured	0	0	0	0	0	0	0	0	0	0	0	0	0	0	0	0	0	0	0	0	0	0	0	0	0	0	0	0	0	0	0	0	0	0	0	0	0	0	0	0	0	0	0	0	0	0	0	0	0
Bacteria;Proteobacteria;Deltaproteobacteria;Myxococcales;Vulgatibacteraceae;Vulgatibacter	0	0	0	0	0	0	0	0	0	0	0	0	0	0	0	0	0	0	0	0	0.000256849	0	0	0	0.000171233	0	0	0	0	0	0	0.000171233	0	0	0	0	0	0	0	0	0	0	0	0	0	0	0	8.56e-05	0
Bacteria;Proteobacteria;Deltaproteobacteria;Myxococcales;bacteriap25;bacteriap25_ge	0	8.56e-05	0	0	0	0	0	0	8.56e-05	0	0	0	0	0	0	0	0	0	0	0	0	0	0	0	0	0	0	0	0	0	0	0	0	0	0	0	0	0	0	0	0	0	0	0	8.56e-05	8.56e-05	0	0	0
Bacteria;Proteobacteria;Deltaproteobacteria;Myxococcales;mle1-27;mle1-27_ge	0	0	0	0	0	0	0	0	0	0	0	0	0	0	0	0	0	0	0	0	0	0	0	0	0	0	0	0	0	0	0	0	0	0	0	0	0	0	0	0	0	0	0	0	0	0	0	0	0
Bacteria;Proteobacteria;Deltaproteobacteria;Myxococcales;uncultured;uncultured_ge	0	0	8.56e-05	8.56e-05	0	8.56e-05	0.00351027	0.000856164	0.000513699	0	0	0	0.00761986	0.00111301	0.00119863	0	0.000599315	8.56e-05	0.000171233	0.000428082	8.56e-05	0	0	0	0.00513699	0.0015411	0.00496575	0.000171233	8.56e-05	0.000684932	0.000171233	0.000856164	0	0	0	0.00179795	0.00196918	0.000256849	0	0	0	0	0.00342466	0.00136986	0	0	0	0.000428082	0.000599315
Bacteria;Proteobacteria;Deltaproteobacteria;NB1-j;NB1-j_fa;NB1-j_ge	0	0	0	8.56e-05	0.000171233	0	8.56e-05	0	0	8.56e-05	8.56e-05	8.56e-05	0	0	0	0	0	0	0	0	0	0	0	0	0	0	0	0	0	0	0	0	0	0	0	0	0	0	8.56e-05	0	0	0	0	0.000171233	0.000171233	8.56e-05	0	0	0
Bacteria;Proteobacteria;Deltaproteobacteria;Oligoflexales;0319-6G20;0319-6G20_ge	0	0	0	0	0	0	0	0	0	0.000171233	0	0.000256849	0	0	0	0	0	0	0	0	0	0	0	0	0	0	0	0	0	0	0	0	0	0	0	0	8.56e-05	0	0	8.56e-05	0	0	0	0	0.000171233	0	0.000171233	0	0
Bacteria;Proteobacteria;Deltaproteobacteria;Oligoflexales;Oligoflexaceae;Oligoflexus	0	0	0	0	0	0	0	0	0	8.56e-05	8.56e-05	0	0	0	0	0	0	0	0	0	0	0	0	0	0	0	0	0	0	0	0	0	0	0	0	0	0	0	0	8.56e-05	0	0	0	0	8.56e-05	0	0.000171233	0	0
Bacteria;Proteobacteria;Deltaproteobacteria;RCP2-54;RCP2-54_fa;RCP2-54_ge	0	0	0	0	0	0	0	0	0	0	0	0	0	0	0	0	0	0	0	0	0	0	0	0	0	0	0	0	0	0	0	0	0	0	0	0	0	0	0	8.56e-05	8.56e-05	0	0	0	0	0	0	0	0
Bacteria;Proteobacteria;Deltaproteobacteria;Syntrophobacterales;Syntrophaceae;uncultured	0	0	0	0	0	0	0	0	0	0	0	0	0	0	0	0	0	0	0	0	0	0	0	0	0	0	0	0	0	0	0	0	0	0	0	0	0	0	0	0	0	0	0	0	0	0	0	0	0
Bacteria;Proteobacteria;Deltaproteobacteria;Syntrophobacterales;Syntrophobacteraceae;Syntrophobacteraceae_unclassified	0	0	0	0	0	0	0.000256849	0.000599315	0.0010274	0	0	0	0	0	0.000171233	0	0	0	0	0.000856164	0.000941781	0	0	0	0	0	0	0	0	0	0	0	0	0	0	0	0	0	0	0	0	0	0	0	0	0	0	0	0
Bacteria;Proteobacteria;Gammaproteobacteria;Acidiferrobacterales;Acidiferrobacteraceae;Sulfurifustis	0	0	0	0	0	0	0	0	0	0	0	0	0	0	0	0	0	0	0	0	0	0	0	0	0	0	0	0	0	0	0	0	0	0	0	0	0	0	0	0	0	0	0	0	0	0	0	0	0
Bacteria;Proteobacteria;Gammaproteobacteria;Betaproteobacteriales;A21b;A21b_ge	0	0	0	0	0	0	0	0	0	0	0	0	0	0	0	0	0	0	0	0	0	0	0	0	0	0	0	0	0	0	0	0	0	0	0	0	0	0	0	0	0	0	0	0	0	0	0	0	0
Bacteria;Proteobacteria;Gammaproteobacteria;Betaproteobacteriales;B1-7BS;B1-7BS_ge	0	0	8.56e-05	0.000256849	0	0	0	8.56e-05	8.56e-05	0.000599315	8.56e-05	0	8.56e-05	0	0	8.56e-05	0	0	0	0	0	0	8.56e-05	0	0	0	0	0	0	0	0	0	0	0	0	0	0	0	0	8.56e-05	0.000256849	0	0	8.56e-05	0	0.000256849	0	8.56e-05	0
Bacteria;Proteobacteria;Gammaproteobacteria;Betaproteobacteriales;Betaproteobacteriales_unclassified;Betaproteobacteriales_unclassified	0	0	0	8.56e-05	0	0	8.56e-05	0	0	0	8.56e-05	0.000171233	0	0	0	0	0	0	0	0.000171233	0	0	8.56e-05	0	8.56e-05	0	0	0	0	0.000171233	0	0	0	8.56e-05	0	0	0	0	0	0	0	0	0	8.56e-05	8.56e-05	8.56e-05	8.56e-05	8.56e-05	0
Bacteria;Proteobacteria;Gammaproteobacteria;Betaproteobacteriales;Burkholderiaceae;Achromobacter	0	0	0	0	0	0	0	0	0	0	0	0	0	0	0	0	0	0	0	8.56e-05	0	0	0.000171233	8.56e-05	8.56e-05	8.56e-05	0	0	0	0	0	0	8.56e-05	0	0	0	0	0	0	0	0	0	0.000171233	8.56e-05	0	0	0	0	0
Bacteria;Proteobacteria;Gammaproteobacteria;Betaproteobacteriales;Burkholderiaceae;Advenella	0	0	0	0	0	0	8.56e-05	0	0.000171233	0	0	0	0.0171233	0.0150685	0.0120719	0.0188356	0.0184932	0.0243151	0.0155822	0.0133562	0.0107877	0.0140411	0.013613	0.00821918	0.0232877	0.0153253	0.0168664	0.00976027	0.00719178	0.0211473	0.0105308	0.0226884	0.00881849	0.00787671	0.00744863	0	0	0	0	8.56e-05	0	0	0	0	0	0	0	0.0167808	0.0143836
Bacteria;Proteobacteria;Gammaproteobacteria;Betaproteobacteriales;Burkholderiaceae;Burkholderiaceae_unclassified	0.000684932	0.000856164	0.00111301	0.000256849	0.000428082	0.000171233	0.000599315	0.000770548	0.000941781	0.00256849	0.00351027	0.00248288	0.000684932	0.000171233	0.00111301	0.00136986	0.00205479	0.00136986	0.00128425	0.00136986	0.00162671	0.00171233	0.00231164	0.00214041	0.000599315	0.0010274	0.00145548	0.00179795	0.00128425	0.00214041	0.00119863	0.00171233	0.00282534	0.00196918	0.00248288	0.00565068	0.0052226	0.00145548	0.000599315	0.000513699	0.000684932	0.000342466	0.000256849	0.000599315	0.00136986	0.00128425	0.00291096	0.00119863	0.0010274
Bacteria;Proteobacteria;Gammaproteobacteria;Betaproteobacteriales;Burkholderiaceae;Comamonas	0	0	0	0	0	0	0	0	0	0	0	0	0.00239726	0.00188356	0.00136986	0.00188356	0.00239726	0.00188356	0.00214041	0.00205479	0.00196918	0.00333904	0.00179795	0.00256849	0.0015411	0.00136986	0.00171233	0.00231164	0.00205479	0.00214041	0.00162671	0.00128425	0.0015411	0.00196918	0.000856164	0	0	0	0	0	0	0	0	0	0	0.000342466	0	0.00171233	0.00145548
Bacteria;Proteobacteria;Gammaproteobacteria;Betaproteobacteriales;Burkholderiaceae;Eoetvoesia	0	0	0	0	0	0	0	0	0	0	0	0	0.000171233	0	0.000171233	0.000256849	8.56e-05	0	0	8.56e-05	0.000342466	0	8.56e-05	8.56e-05	0	8.56e-05	0.000342466	0.000171233	8.56e-05	8.56e-05	8.56e-05	0.000256849	8.56e-05	0.000256849	0.000171233	0	0	0	0	0	0	0	0	0	0	0	0	0.000171233	0.000171233
Bacteria;Proteobacteria;Gammaproteobacteria;Betaproteobacteriales;Burkholderiaceae;Inhella	0	0	0	0	0	0	0	0	0	0	0	0	0	0	0	0	0	0	0	0	0	0	0	0	0	0	0	0	0	0	0	0	0	0	0	0	0	0	0	0	0	0	0	0	0	0	0	0	0
Bacteria;Proteobacteria;Gammaproteobacteria;Betaproteobacteriales;Burkholderiaceae;Lautropia	0	0.000171233	0	0	8.56e-05	8.56e-05	0	0	8.56e-05	0	0	8.56e-05	0	0	0	0	0	0	0	0	0	0	0	0	0	0	0	0	0	0	0	0	0	0	0	0	0	0	0	8.56e-05	8.56e-05	0	0	0	0	0	8.56e-05	0	0
Bacteria;Proteobacteria;Gammaproteobacteria;Betaproteobacteriales;Burkholderiaceae;Massilia	0	0	0	0	0	0	8.56e-05	0	8.56e-05	0	0	0	0	0	0	0	0	0	0	0	0	0	0	0	0	0	0	0	0	0	0	0	0	0	0	0	0	0	0	0	0	0	0	0	0	0	0	0	0
Bacteria;Proteobacteria;Gammaproteobacteria;Betaproteobacteriales;Burkholderiaceae;Paenalcaligenes	0	0	0	0	0	0	0	0	0	0	0	0	0	0	0	0	8.56e-05	0	0.000342466	0	0	0	8.56e-05	0	0	0.000171233	0	0	0	8.56e-05	0	0.000256849	8.56e-05	0	8.56e-05	0	0	0	0	0	0	0	0	0	0	0	0	0.000171233	0
Bacteria;Proteobacteria;Gammaproteobacteria;Betaproteobacteriales;Burkholderiaceae;Pseudoduganella	0	0	0	0	0	0	0	0	0	0	0	8.56e-05	0	0	0	0	0	0	0	0	0	0	0	0	0	0	0	0	0	0	0	0	0	0	0	0	0	0	0	0	0	0	0	0	0	0	0	0	0
Bacteria;Proteobacteria;Gammaproteobacteria;Betaproteobacteriales;Burkholderiaceae;Ralstonia	0	0	0	0	0	0	0	0	0	0	0	0	0	0	0	0	0	0	0	0	0	0	0	0	0	0	0	0	0	0	0	0	0	0	0	0	0	0	0	0	0	0	0	0	0	0	0	0	0
Bacteria;Proteobacteria;Gammaproteobacteria;Betaproteobacteriales;Burkholderiaceae;Simplicispira	0	0	0	0	0	0	0	0	0	0	0	0	0	0	0	0	0	0	0	0	0	0	0	0	0	0	0	0	0	0	0	0	0	0	0	0	0	0	0	0	0	0	0	0	0	8.56e-05	0	0	0
Bacteria;Proteobacteria;Gammaproteobacteria;Betaproteobacteriales;Burkholderiaceae;uncultured	8.56e-05	8.56e-05	0	8.56e-05	0.000342466	0.000256849	8.56e-05	8.56e-05	0.000171233	0.000599315	0	0.000428082	8.56e-05	0	0	0	8.56e-05	0	8.56e-05	0	0	0	0	0	0	0	0	0	0	0	0	0	0	0	0	0	8.56e-05	0.000171233	0.000428082	0	0.000171233	0	0	8.56e-05	0.000171233	0	0.000171233	0	0.000171233
Bacteria;Proteobacteria;Gammaproteobacteria;Betaproteobacteriales;Chitinimonadaceae;Chitinimonas	0	0	0	0	0	0	0	0	0	0	0	0	0	0	0	0	0	0	0	0	0	0	0	0	0	0	0	0	0	0	0	0	0	0	0	0	0	0	0	0	0	0	0	0	0	0	0	0	0
Bacteria;Proteobacteria;Gammaproteobacteria;Betaproteobacteriales;Chromobacteriaceae;Vogesella	0	0	0	0	0	0	0	0	0	0	0	0	0	0	0	0	0	0	0	0	0	0	0	0	0	0	0	0	0	0	0	0	0	0	0	0	0	0	0	0	0	0	0	0	0	0	0	0	0
Bacteria;Proteobacteria;Gammaproteobacteria;Betaproteobacteriales;Methylophilaceae;Methylobacillus	0	0	0	0	0	0	0	0	0	0	0	0	0	0	0	0	0	0	0	0	0	0	0	0	0	0	0	0	0	0	0	0	0	0	0	0	0	0	0	0	0	0	0	0	0	0	0	0	0
Bacteria;Proteobacteria;Gammaproteobacteria;Betaproteobacteriales;Methylophilaceae;Methylophilaceae_unclassified	0	0	0	0	0	0	0	0	0	0	0	0	0	0	0	0	0	0	0	0	0	0	0	0	0	0	0	0	0	0	0	0	0	0	0	0	0	0	0	0	0	0	0	0	0	8.56e-05	0	0	0
Bacteria;Proteobacteria;Gammaproteobacteria;Betaproteobacteriales;Methylophilaceae;Methylotenera	0	0	0	0	0.000171233	8.56e-05	0	0	0	0.000256849	0	0	0	0	0	0	8.56e-05	0	0	0	0	0	0	0	0	0	0	0	0	0	0	0	0	0	0	0	0	0	0	0	0	0	0	0	0	0	0	0	0
Bacteria;Proteobacteria;Gammaproteobacteria;Betaproteobacteriales;Nitrosomonadaceae;966-1	0	0	0	0	0	0	0	0	0	8.56e-05	0	0	0	0	0	0	0	0	0	0	0	0	0	0	0	0	0	0	0	0	0	0	0	0	0	0	0	0	0	0	0	0	0	0	0	0	0	0	0
Bacteria;Proteobacteria;Gammaproteobacteria;Betaproteobacteriales;Nitrosomonadaceae;Ellin6067	0	0	0	0	0	0	0	0	0	0	0	0	0	0	0	0	0	0	0	0	0	0	0	0	0	0	0	0	0	0	0	0	0	0	0	0	0	0	0	0	0	0	0	0	0	0	0	0	0
Bacteria;Proteobacteria;Gammaproteobacteria;Betaproteobacteriales;Nitrosomonadaceae;MND1	0	0	8.56e-05	0	0	8.56e-05	0	8.56e-05	0	0.000171233	0	0.000171233	0	0	0	0	0	0	0	0	0	0	0	0	0	0	0	0	0	0	0	0	0	0	0	0.000171233	0	0	0	0	0	0	0.000256849	0	8.56e-05	0	0	8.56e-05	0
Bacteria;Proteobacteria;Gammaproteobacteria;Betaproteobacteriales;Nitrosomonadaceae;Nitrosomonadaceae_unclassified	0	0	0	0	0	0	0	0	0	0	0	0	0	0	0	0	0	0	0	0	0	0	0	0	0	0	0	0	0	0	0	0	0	0	0	0	0	0	0	0	0	0	0	0	0	0	0	0	0
Bacteria;Proteobacteria;Gammaproteobacteria;Betaproteobacteriales;Nitrosomonadaceae;Nitrosospira	0	0	0	0	0	0	0	0	0	0	8.56e-05	0	0	0	0	0	0	0	0	0	0	0	0	0	0	0	0	0	0	0	0	0	0	0	0	0	0	0	0	0	0	0	0	0	0	0	0	0	0
Bacteria;Proteobacteria;Gammaproteobacteria;Betaproteobacteriales;Nitrosomonadaceae;mle1-7	0	0	0	0	0	8.56e-05	0	0	0	0	0	0	0	0	0	0	0	0	0	0	0	0	0	0	0	0	0	0	0	0	0	0	0	0	0	0	0	0	0	0	0	0	0	0	0	0	0	0	8.56e-05
Bacteria;Proteobacteria;Gammaproteobacteria;Betaproteobacteriales;Rhodocyclaceae;Azospira	0	0	0	0	0	0	0	0	0	0	0	0	0	0	0	0	0	0	0	0	0	0	0	0	0	0	0	0	0	0	0	0	0	0	0	0	0	0	0	0	0	0	0	0	0	0	0	0	0
Bacteria;Proteobacteria;Gammaproteobacteria;Betaproteobacteriales;Rhodocyclaceae;Dechloromonas	0	0	0	0	0	0	0	0	0	0	0	0	0	0	0	0	0	0	0	0	0	0	0	0	0	0	0	0	0	0	0	0	0	0	0	0	0	0	0	0	0	0	0	0	0	0	0	0	0
Bacteria;Proteobacteria;Gammaproteobacteria;Betaproteobacteriales;Rhodocyclaceae;Ferribacterium	0	0	0	0	0	0	0	0	0	0	0	0	0	0	0	0	0	0	0	0	0	0	0	0	0	0	0	0	0	0	0	0	0	0	0	0	0	0	0	0	0	0	0	0	8.56e-05	8.56e-05	0	0	0
Bacteria;Proteobacteria;Gammaproteobacteria;Betaproteobacteriales;Rhodocyclaceae;Methyloversatilis	0	0	0	0	0	0	0	0	0	0	0	0	0	0	0	0	0	0	0	0	0	0	0	0	0	0	0	0	0	0	0	0	0	0	0	0	0	0	0	0	0	0	0	0	0	0	0	0	0
Bacteria;Proteobacteria;Gammaproteobacteria;Betaproteobacteriales;Rhodocyclaceae;Rhodocyclaceae_unclassified	8.56e-05	0	0	8.56e-05	0	0	0	0	0	0.000171233	0.000342466	0.000171233	0.000171233	0	0.000171233	0.000171233	0	8.56e-05	0.000171233	0	8.56e-05	0.000256849	0.000171233	0.000171233	0	0	0	0	0	0	0	0	0	0	0	8.56e-05	8.56e-05	0	0	8.56e-05	8.56e-05	0	0	8.56e-05	0.000342466	0.000256849	0.000428082	8.56e-05	0
Bacteria;Proteobacteria;Gammaproteobacteria;Betaproteobacteriales;Rhodocyclaceae;Zoogloea	0	0	0	0	0	0	0	0	0	0	0	0	0	0	0	0	0	0	0	0	0	0	0	0	0	0	0	0	0	0	0	0	0	0	0	0	0	0	0	0	0	0	0	0	0	0	0	0	0
Bacteria;Proteobacteria;Gammaproteobacteria;Betaproteobacteriales;SC-I-84;SC-I-84_ge	8.56e-05	0	0	8.56e-05	8.56e-05	8.56e-05	8.56e-05	0	0.000342466	0.000428082	0.000428082	8.56e-05	8.56e-05	0	0	0	0.000171233	0	0	0	0	8.56e-05	0	0	0	0	0	0	0	0	0	0	0	0	0	0	0	0	8.56e-05	0.000256849	0	8.56e-05	0	8.56e-05	8.56e-05	0.000256849	8.56e-05	0	8.56e-05
Bacteria;Proteobacteria;Gammaproteobacteria;Betaproteobacteriales;TRA3-20;TRA3-20_ge	0	0	0	0	0	0	8.56e-05	0	0	0	0	0	0	0	0	0	0	0	0	0	0	0	0	0	0	0	0	0	0	0	0	0	0	0	0	0	0	0	0	0	0	8.56e-05	0	0	8.56e-05	8.56e-05	0	0	0
Bacteria;Proteobacteria;Gammaproteobacteria;CCD24;CCD24_fa;CCD24_ge	0	0	0	0	0	0	0	0	0	8.56e-05	8.56e-05	0	0	0	0	0	0	0	0	0	0	0	0	0	0	0	0	0	0	0	0	0	0	0	0	0	0	0	0	0	0	0	8.56e-05	0	0	0	0	8.56e-05	0
Bacteria;Proteobacteria;Gammaproteobacteria;CCM19a;CCM19a_fa;CCM19a_ge	0	0	0	0	0	0	0	0	0	0	0	0	0	0	0	0	0	0	0	0	0	0	0	0	0	0	0	0	0	0	0	0	0	0	0	0	0	0	0	0	0	0	0	0	0	0	0	0	0
Bacteria;Proteobacteria;Gammaproteobacteria;Cardiobacteriales;Wohlfahrtiimonadaceae;Ignatzschineria	0	0	0	0	0	0	0	0	0	0	0	0	0	0	0	0	0	0	0.000171233	8.56e-05	0	0	0	8.56e-05	8.56e-05	0	0.000256849	8.56e-05	0	8.56e-05	0	8.56e-05	8.56e-05	0	8.56e-05	0	0	0	0	0	0	0	0	0	0	0	0	0	0
Bacteria;Proteobacteria;Gammaproteobacteria;Cardiobacteriales;Wohlfahrtiimonadaceae;Wohlfahrtiimonadaceae_unclassified	0	0	0	0	0	0	0	0	0	0	0	0	0	0	0	0	0	0	0	0	0	0	0	0	8.56e-05	0.000171233	0	0	0	8.56e-05	0	0	0	0	0	0	0	0	0	0	0	0	0	0	0	0	0	0	0
Bacteria;Proteobacteria;Gammaproteobacteria;Cellvibrionales;Cellvibrionaceae;Cellvibrio	0	0	0	0	0	0	0	0	0	0	0	0	0	0	0	0	0	0	0	0	0	0	0	0	0	0	0	0	0	0	0	0	0	0	0	0	0	0	0	0	0	0	0	0	0	0	0	0	0
Bacteria;Proteobacteria;Gammaproteobacteria;Cellvibrionales;Halieaceae;Halieaceae_unclassified	0	0	0	0	0	0	0	0	0	0	0	0	0	0	0	0	0	0	0	0	0	0	0	0	0	0	0	0	0	0	0	0	0	0	0	0	0	0	0	0	0	0	0	0	0	0	0	0	0
Bacteria;Proteobacteria;Gammaproteobacteria;Diplorickettsiales;Diplorickettsiaceae;Aquicella	0	0	0	0	0	0	0	0	0	0	0	0	0	0	0	0	0	0	0	0	0	0	0	0	0	0	0	0	0	0	0	0	0	0	0	8.56e-05	0	0	0	0	8.56e-05	0	0	0	0	0	0.000171233	0	0
Bacteria;Proteobacteria;Gammaproteobacteria;Enterobacteriales;Enterobacteriaceae;Enterobacteriaceae_unclassified	0	0	0	0	0	0	0	8.56e-05	0	0	0	0.000171233	8.56e-05	0	0.000171233	0	0	0	0	0	8.56e-05	0	0.000171233	0	0	0	0	8.56e-05	0.000171233	0	8.56e-05	0.000171233	0	8.56e-05	0	0	0	0	0	0	0	0	0	0	0.000770548	0.000513699	0.000941781	0	0
Bacteria;Proteobacteria;Gammaproteobacteria;Enterobacteriales;Enterobacteriaceae;Escherichia-Shigella	0	0	0	0	0	0	0	0	0	0	0	0	0	0	0	0	0	0	0	0	0	0	0	0	0	0	0	0	0	8.56e-05	0	8.56e-05	0	0	0	0	0	0	0	0	0	0	0	0	0	8.56e-05	0	0	0
Bacteria;Proteobacteria;Gammaproteobacteria;Enterobacteriales;Enterobacteriaceae;Morganella	0	0	0	0	0	0	0	0	0	0	0	0	0	0	0	0	8.56e-05	0	0	0	8.56e-05	0	0	8.56e-05	0	0	8.56e-05	0	0	8.56e-05	0	8.56e-05	0	0	0	0	0	0	0	0	0	0	0	0	0	0	0	0	0
Bacteria;Proteobacteria;Gammaproteobacteria;Gammaproteobacteria_Incertae_Sedis;Unknown_Family;Acidibacter	0	0	0	0	8.56e-05	0	0	8.56e-05	0	8.56e-05	8.56e-05	0	0	0	8.56e-05	0	0	0	0	8.56e-05	0	0	0	0	0	0	0	0	0	0	0	0	0	0	0	0	0	0	0	0	8.56e-05	0	0	0	8.56e-05	0	0	0	0
Bacteria;Proteobacteria;Gammaproteobacteria;Gammaproteobacteria_unclassified;Gammaproteobacteria_unclassified;Gammaproteobacteria_unclassified	0	8.56e-05	0	0	0	0	0	0	0	0	0	0	0.00145548	0.000856164	0.000684932	0.00214041	0.00162671	0.000684932	0.00128425	0.00162671	0.000856164	0.00136986	0.00171233	0.00128425	0.00145548	0.00136986	0.00111301	0.00196918	0.000941781	0.00111301	0.000770548	0.000941781	0.000770548	0.00128425	0.000599315	0	0	0	0	0	0	0	0	0	0	0	0	0.000770548	0.00128425
Bacteria;Proteobacteria;Gammaproteobacteria;JG36-GS-52;JG36-GS-52_fa;JG36-GS-52_ge	0	0	0	0	8.56e-05	0	0	0	0	8.56e-05	0.000171233	0	0	0	0	0	0	0	0	0	0	0	0	0	0	0	0	0	0	0	0	0	0	0	0	0	0	0	0	0	0	0	0	0	0	0	0	0	0
Bacteria;Proteobacteria;Gammaproteobacteria;Legionellales;Legionellaceae;Legionella	0	0	0	0	0	0	0	0	0	0	0	0	0	0	0	0	0	0	0	0	0	0	0	0	0	0	0	0	0	0	0	0	0	0	0	0	0	0	0	0	0	0	0	0	0	0	0	0	0
Bacteria;Proteobacteria;Gammaproteobacteria;Methylococcales;Methylococcaceae;Methylocaldum	0	0	0	0	0	0	0	0	0	0	0	0	0	0	0	0	0	0	0	0	0	0	0	0	0	0	0	0	0	8.56e-05	0	8.56e-05	0	0.000256849	0	0	0	0	0	0	0	0	0	0	0	0	0	0	0
Bacteria;Proteobacteria;Gammaproteobacteria;Methylococcales;Methylomonaceae;Methylobacter	8.56e-05	0	8.56e-05	0	8.56e-05	8.56e-05	0.000256849	8.56e-05	0	0.000428082	0	8.56e-05	0.000513699	0.000256849	8.56e-05	0.000256849	0	0	0	8.56e-05	8.56e-05	0.000256849	0.000256849	8.56e-05	0	8.56e-05	8.56e-05	0	0	0.000256849	0	8.56e-05	0	8.56e-05	0	8.56e-05	0.000256849	0.000256849	8.56e-05	0	0.000256849	0	0	0	0.000428082	0.000171233	8.56e-05	0	8.56e-05
Bacteria;Proteobacteria;Gammaproteobacteria;Nitrosococcales;Nitrosococcaceae;wb1-P19	0	0	0	0	0	0	0	0	0	0	0	0	0	0	0	0	0	0	0	0	0	0	0	0	0	0	0	0	0	0	0	0	0	0	0	0	0	0	0	0	0	0	0	0	0	0	0	0	0
Bacteria;Proteobacteria;Gammaproteobacteria;Oceanospirillales;Pseudohongiellaceae;BIyi10	0	0	0	0	0	0	0	0	0	0	0	0	0	0	0	0	0	0	0	0	0	0	0	0	0	0	0	0	0	0	0	0	0	0	0	0	0	0	0	0	0	0	0	0	0	0	8.56e-05	0	0
Bacteria;Proteobacteria;Gammaproteobacteria;PLTA13;PLTA13_fa;PLTA13_ge	0	0	0	8.56e-05	8.56e-05	8.56e-05	0	0	0	0.000171233	0.000342466	0.000256849	0	0	0	8.56e-05	8.56e-05	0	0	0	0	0	0	0	0	0	0	0	0	0	0	0	0	8.56e-05	0	0	0	0	0.000256849	0	8.56e-05	0	0	0	0	0.000342466	0	0	0
Bacteria;Proteobacteria;Gammaproteobacteria;Pseudomonadales;Moraxellaceae;Acinetobacter	0	0	8.56e-05	0	0	0	0	0	8.56e-05	0	0	0.000171233	0.000513699	0.000256849	0.000428082	0.000513699	0.000770548	0.000513699	0.000513699	0.000171233	0.000428082	0.000428082	0.0010274	0.000770548	0.00136986	0.00179795	0.00128425	0.000342466	0.000684932	0.0010274	0.000770548	0.000513699	0.000684932	0.00128425	0.000342466	0	0	0	0	8.56e-05	0	0	0	0	0	8.56e-05	0	0.000856164	0.000428082
Bacteria;Proteobacteria;Gammaproteobacteria;Pseudomonadales;Moraxellaceae;Psychrobacter	0	0	0	0	0	0	0	0	0	0	0	0	0.0194349	0.0106164	0.00933219	0.0113014	0.0129281	0.0117295	0.00633562	0.00616438	0.00402397	0.0208904	0.0225171	0.0184932	0.0150685	0.0113014	0.00813356	0.00693493	0.00924657	0.00505137	0.00351027	0.00479452	0.0142123	0.0112158	0.0145548	0	0	0	8.56e-05	0	0	0	0	0	0	0	0	0.00898973	0.00530822
Bacteria;Proteobacteria;Gammaproteobacteria;Pseudomonadales;Pseudomonadaceae;Pseudomonadaceae_unclassified	0	0	0	0	0	0	0	8.56e-05	8.56e-05	0	0	0	0.023887	0.0136986	0.0143836	0.0282534	0.0280822	0.0269692	0.0172089	0.0181507	0.022774	0.021661	0.0190068	0.0221747	0.0202055	0.0178938	0.0242295	0.0427226	0.0410959	0.0211473	0.025	0.0160103	0.0241438	0.022089	0.0247432	0	0.000171233	0	0	0	8.56e-05	0	0	0	8.56e-05	0	0	0.0150685	0.0181507
Bacteria;Proteobacteria;Gammaproteobacteria;Pseudomonadales;Pseudomonadaceae;Pseudomonas	8.56e-05	0	0.000171233	0	8.56e-05	0.000171233	0	8.56e-05	0.000599315	8.56e-05	0.000171233	0	0.00530822	0.00308219	0.0041952	0.00462329	0.00445205	0.00342466	0.00145548	0.00248288	0.00222603	0.00196918	0.00171233	0.00248288	0.00479452	0.00239726	0.00359589	0.00539384	0.00316781	0.00282534	0.00256849	0.00291096	0.000428082	0.00119863	0.00111301	0.0471747	0.0630137	0.0736301	0.000856164	0.000684932	0.000770548	0.00316781	0.0130137	0.0067637	8.56e-05	0.0246575	0	0.00402397	0.00368151
Bacteria;Proteobacteria;Gammaproteobacteria;Pseudomonadales;Pseudomonadaceae;Thiopseudomonas	0	0	0	0	0	0	0	0	0	0	0	0	8.56e-05	0.000171233	0	0	8.56e-05	0	8.56e-05	0	8.56e-05	8.56e-05	8.56e-05	8.56e-05	8.56e-05	0	8.56e-05	0.000342466	8.56e-05	0	0	0	0.000171233	8.56e-05	8.56e-05	0	0	0	0	0	0	0	0	0	0	0	0	0	0
Bacteria;Proteobacteria;Gammaproteobacteria;R7C24;R7C24_fa;R7C24_ge	0	0	0	0	0	0	0	0	0	0	0	0	0	0	0	0	0	0	0	0	0	0	0	0	0	0	0	0	0	0	0	0	0	0	0	0	0	0	0	0	0	0	0	0.000256849	8.56e-05	0	0	0	0
Bacteria;Proteobacteria;Gammaproteobacteria;Steroidobacterales;Steroidobacteraceae;Steroidobacter	0	0	0	0	0.000171233	0	0	0	0	0	0	0	0	8.56e-05	0	0	0	0	0	0	0	0	0	0	0	0	0	0	0	0	0	0	0	0	0	0	0	0	0	0	0	8.56e-05	0	0	8.56e-05	8.56e-05	0	0	0
Bacteria;Proteobacteria;Gammaproteobacteria;Steroidobacterales;Steroidobacteraceae;Steroidobacteraceae_unclassified	0	0	0	0	0	0	0	0	0	0	0	0	0	0	0	0	0	0	0	0	0	0	0	0	0	0	0	0	0	0	0	0	0	0	0	0	0	0	0	0	0	0	0	0	0	0	0	0	0
Bacteria;Proteobacteria;Gammaproteobacteria;Steroidobacterales;Steroidobacteraceae;uncultured	0	0	8.56e-05	0	8.56e-05	8.56e-05	0	0	0	8.56e-05	8.56e-05	0	0	0	0	0	0	0	0	0	0	0	0	0	0	0	0	0	0	0	0	0	0	0	0	0	0	0	0	0.000342466	0	0	0	0	0.000256849	0	8.56e-05	0	0
Bacteria;Proteobacteria;Gammaproteobacteria;Steroidobacterales;Woeseiaceae;Woeseia	0	0	0	0	0	0	0	0	0	0	0	0	0	0	0	0	0	0	0	0	0	0	0	0	0	0	0	0	0	0	0	0	0	0	0	0	0	0	0	0	0	0	0	0	0	0	0	0	0
Bacteria;Proteobacteria;Gammaproteobacteria;Xanthomonadales;Rhodanobacteraceae;Dokdonella	0	0	0	0	0	0	0	0	0	0	0	0	0	0	0	0	0	0	0	0	0	0	0	0	0	0	0	0	0	0	0	0	0	0	0	0	0	0	0	8.56e-05	0	0	0	0	0	0	8.56e-05	0	0
Bacteria;Proteobacteria;Gammaproteobacteria;Xanthomonadales;Rhodanobacteraceae;Pseudofulvimonas	0	0	0	0	0	0	0	0	0	0	0	0	0	0	0	0	0	0	0	0	0	0	0	0	0	0	0	0	0	0	0	0	0	0	0	0	0	0	0	0	0	0	0	0	0	0	0	0	0
Bacteria;Proteobacteria;Gammaproteobacteria;Xanthomonadales;Rhodanobacteraceae;Rhodanobacteraceae_unclassified	0	0	0	0	0	0	0	0	0	0	0	8.56e-05	0	0	0	0	0	0	0	0	0	0	0	0	0	0	0	0	0	0	0	0	0	0	0	0	0	0	0	0	0	0	0	0	0.000171233	0	0	0	0
Bacteria;Proteobacteria;Gammaproteobacteria;Xanthomonadales;Rhodanobacteraceae;Tahibacter	0	0	0	0	0	0	0	0	0	0	0	0	0	0	0	0	0	0	0	0	0	0	0	0	0	0	0	0	0	0	0	0	0	0	0	0	0	0	0	0	0	0	0	0	0	0	8.56e-05	0	0
Bacteria;Proteobacteria;Gammaproteobacteria;Xanthomonadales;Rhodanobacteraceae;uncultured	0	0	0	0	0	0	0	0	0	0	0	0	0	0	0	0	0	0	0	0	0	0	0	0	0	0	0	0	0	0	0	0	0	0	0	0	0	0	0	0	0	0	0	0	0	0	0	0	0
Bacteria;Proteobacteria;Gammaproteobacteria;Xanthomonadales;Xanthomonadaceae;Arenimonas	0	8.56e-05	8.56e-05	8.56e-05	8.56e-05	8.56e-05	0	8.56e-05	8.56e-05	0.000428082	0.000342466	0.000941781	0	8.56e-05	0	8.56e-05	0	0	0	0	0	8.56e-05	0	0	0	0	0	0	0	0	0	0	0	0	0	8.56e-05	0	8.56e-05	0.000256849	0.000256849	0	0.000171233	0.000256849	8.56e-05	0.000342466	0.000171233	0.000941781	0.000342466	8.56e-05
Bacteria;Proteobacteria;Gammaproteobacteria;Xanthomonadales;Xanthomonadaceae;Lysobacter	0	0	0	0	0	0	0	0	0	0	0	0	0	0	0	0	0	0	0	0	0	0	0	0	0	0	0	0	0	0	0	0	0	0	0	0	0	0	8.56e-05	0	0	0	0	0	0	0	0	0	0
Bacteria;Proteobacteria;Gammaproteobacteria;Xanthomonadales;Xanthomonadaceae;Pseudoxanthomonas	0	0	0	0	0	0	0	0	8.56e-05	0	0	0	0.000171233	8.56e-05	0	0	8.56e-05	0	0	8.56e-05	0	8.56e-05	0.000171233	0	8.56e-05	0	8.56e-05	8.56e-05	0.000171233	0.000171233	0	8.56e-05	8.56e-05	0.000171233	8.56e-05	0	0	8.56e-05	8.56e-05	8.56e-05	0	0	0	8.56e-05	8.56e-05	0.000256849	0	0	8.56e-05
Bacteria;Proteobacteria;Gammaproteobacteria;Xanthomonadales;Xanthomonadaceae;Thermomonas	8.56e-05	0	8.56e-05	0	8.56e-05	8.56e-05	0	0	8.56e-05	0	0	0.000342466	0	0	0	0	0	0	8.56e-05	0	0	0	0	0	0	0	0	0	0	0	0	0	0	0	0	0	0	0	0	0	0	0	0	8.56e-05	0.000256849	0.000342466	8.56e-05	0	0
Bacteria;Proteobacteria;Gammaproteobacteria;Xanthomonadales;Xanthomonadaceae;Xanthomonadaceae_unclassified	0	0	0	0	0	0	0	0	0	0	0	0	0.000256849	8.56e-05	0	0.000256849	0.000171233	0.000171233	0.000171233	0.000171233	0.000171233	8.56e-05	0	0.000342466	0	8.56e-05	0.000171233	0.000171233	0.000342466	0	0	0.000256849	0.000342466	0.000342466	8.56e-05	0	0	0	8.56e-05	0	0	0	0	0	8.56e-05	0	8.56e-05	8.56e-05	0
Bacteria;Proteobacteria;Gammaproteobacteria;Xanthomonadales;Xanthomonadales_unclassified;Xanthomonadales_unclassified	0	0	0	0	0	0	0	0	0	0	0	0	0	0	0	0	0	0	0	0	0	0	0	0	0	0	0	0	0	0	0	0	0	0	0	0	0	0	0	0	0	0	0	0	0	0	0	0	0
Bacteria;Proteobacteria;Proteobacteria_unclassified;Proteobacteria_unclassified;Proteobacteria_unclassified;Proteobacteria_unclassified	0	0.000171233	0.000171233	0	0	0	0	0	0	0	0	0	0.000770548	0.000513699	0.000256849	0	0	0	0	8.56e-05	0.000171233	0	0	0	8.56e-05	0.000770548	0.000428082	8.56e-05	0	0.000171233	0.000256849	0.000171233	0	0	0	0	0	0	0	0	0	0	0	0	0	0	0.000171233	0.000684932	0.00119863
Bacteria;Rokubacteria;NC10;Rokubacteriales;Rokubacteriales_fa;Rokubacteriales_ge	8.56e-05	0	0.000171233	8.56e-05	0.000171233	8.56e-05	0	8.56e-05	0.000599315	0.000513699	0.000770548	0.000256849	0.000256849	8.56e-05	0.000171233	0	0.000171233	8.56e-05	0	0	0	0.000171233	0	0	0	0	0	0	0	0	0	0	0	0	0	8.56e-05	0	0.000171233	0.000513699	0.000428082	0.000684932	0	0.000256849	8.56e-05	0.000171233	0.000428082	0.000342466	0.000171233	8.56e-05
Bacteria;Spirochaetes;Spirochaetia;Spirochaetales;Spirochaetaceae;Salinispira	0	0	0	0	0	0	0	0	0	0	0	0	0	0	0	0	0	0	0	0	0	0	0	0	0	0	0	0	0	0	0	0	0	0	0	0	0	0	0	0	0	0	0	0	0	0	0	0	0
Bacteria;Spirochaetes;Spirochaetia;Spirochaetales;Spirochaetaceae;Sphaerochaeta	0	0	0	0	0	0	0	0	0	0	0	0	8.56e-05	0.00462329	0.00428082	0.00650685	0.0047089	0.00556507	0.0015411	0.00316781	0.00265411	0.0120719	0.0115582	0.0141267	0	0.00804795	0.000941781	0.010274	0.00976027	0.000941781	0.00376712	0.000770548	0.0133562	0.0117295	0.0128425	0	0	0	0	0	0	0	0	0	0	0	0	0.00479452	0.00436644
Bacteria;Spirochaetes;Spirochaetia;Spirochaetales;Spirochaetaceae;Spirochaeta_2	0.00239726	0.000770548	0.000171233	0	0	0	0.00128425	0.00625	0.00402397	0	0	0	0	0	0	0	0	0	0	0	0	0	0	0	0	0	0	0	0	0	0	0	0	0	0	0	0	0	0	0	0	0	0	0	0	0	0	0	0
Bacteria;Spirochaetes;Spirochaetia;Spirochaetales;Spirochaetaceae;Spirochaetaceae_unclassified	0	0	0	0	0	0	0	0	0	0	0	0	0	0	0	0	0	0	0	0	0	0	0	0	0	0	0	0	0	0	0	0	0	0	0	0	0	0	0	0	0	0	0	0	0	0	0	0	0
Bacteria;Spirochaetes;Spirochaetia;Spirochaetales;Spirochaetaceae;uncultured	0	0	0	0	0	0	0	0	0	0	0	0	0	0	0	0	0	0	0	0	0	0	0	0	0	0	0	0	0	0	0	0	0	0	0	0	0	0	0	0	0	0	0	0	0	0	0	0	0
Bacteria;Synergistetes;Synergistia;Synergistales;Synergistaceae;Acetomicrobium	8.56e-05	0	0	0	8.56e-05	8.56e-05	0	0	8.56e-05	0.000513699	0	0.000342466	0.128168	0.0475171	0.0560788	0.0494007	0.0456336	0.0527397	0.0483733	0.0465753	0.0461473	0.0310788	0.0382705	0.0354452	0.122945	0.0714897	0.129709	0.0458904	0.0452911	0.0927226	0.0443493	0.0946062	0.0403253	0.036387	0.0413527	0	8.56e-05	8.56e-05	0	0	0	8.56e-05	0	0	0	8.56e-05	8.56e-05	0.0552226	0.0465753
Bacteria;Synergistetes;Synergistia;Synergistales;Synergistaceae;uncultured	0	0	0	0	0	0	0	0	0	0	0	0	0	0	0	0	0	0	0	0	0	0	0	8.56e-05	8.56e-05	0	0	8.56e-05	0	8.56e-05	0	0	0	0	0	0	0	0	0	0	0	0	0	0	0	0	0	0	0
Bacteria;Tenericutes;Mollicutes;Acholeplasmatales;Acholeplasmataceae;Acholeplasma	0	0	0	0	0	0	0	0	0	0	0	0	0.000428082	0.00445205	0.00599315	0.000428082	0	0.000171233	0.000513699	0	0.000941781	0.000342466	8.56e-05	0.000171233	0	0	0	0	0	0	0.00128425	0	0	0	0	0	0	0	0	0	0	0	0	0	0	0	0	0.00616438	0.0113014
Bacteria;Tenericutes;Mollicutes;Haloplasmatales;Haloplasmataceae;Haloplasma	0	0.000342466	0	0.0107877	0.0114726	0.0104452	0.000428082	0.000171233	0.000513699	0.015839	0.0315068	0.0114726	0	0	8.56e-05	8.56e-05	8.56e-05	0.000171233	0.000342466	0.000342466	0.000256849	0.000770548	0.000256849	0.000428082	8.56e-05	0	0	0.000171233	0.000342466	0.000342466	0.000171233	0.000171233	0.000599315	0.000428082	0.000171233	8.56e-05	0.000171233	8.56e-05	0.0116438	0.0133562	0.00231164	8.56e-05	0.000342466	0.0010274	0.013613	0.00933219	0.017637	8.56e-05	0
Bacteria;Tenericutes;Mollicutes;Izimaplasmatales;Izimaplasmatales_fa;Izimaplasmatales_ge	0.00719178	0.0243151	0.0117295	0.0137842	0.0125	0.0237158	0.0151541	0.029024	0.0117295	0.00958904	0.00547945	0.0126712	0.00941781	0.0116438	0.0109589	0.0128425	0.0150685	0.014726	0.00796233	0.00856164	0.0077911	0.00325342	0.00410959	0.0047089	0.0257705	0.00625	0.00967466	0.00993151	0.0156678	0.0464897	0.00856164	0.0440068	0.00453767	0.00231164	0.00402397	0.0367295	0.0321918	0.0210616	0.00505137	0.00753425	0.0126712	0.0126712	0.0154966	0.016524	0.00684931	0.00376712	0.0183219	0.00796233	0.00856164
Bacteria;Thermotogae;Thermotogae;Petrotogales;Petrotogaceae;Defluviitoga	8.56e-05	0	0	0.000342466	0.000256849	0.000770548	0.000342466	0.000342466	0.000256849	0.0101027	0.0200342	0.0122432	0.0101884	0.124315	0.134589	0.114812	0.116096	0.111986	0.129538	0.146575	0.148031	0.191438	0.19726	0.20274	0.00950342	0.112329	0.0241438	0.121062	0.118579	0.0239726	0.133562	0.0232877	0.178425	0.165753	0.162842	8.56e-05	0.000256849	0.000171233	0.000599315	0.000256849	0.000513699	0.000941781	0.000856164	0.000428082	0.0168664	0.0142979	0.0293664	0.121404	0.134161
Bacteria;Verrucomicrobia;Verrucomicrobiae;Chthoniobacterales;Chthoniobacteraceae;Candidatus_Udaeobacter	8.56e-05	0	0.000171233	8.56e-05	0.000171233	0	0	8.56e-05	0.000171233	0.00136986	0.000684932	0.000513699	8.56e-05	0	0	0.000171233	0	0.000171233	0	0	0	0	0	0	0	0	0	0	0	0	0	0	0	0	0	0	0	0	0	0	0.000171233	0	0	0	8.56e-05	0	0	0	0
Bacteria;Verrucomicrobia;Verrucomicrobiae;Chthoniobacterales;Chthoniobacteraceae;Chthoniobacter	0	0	0	0	0	0	0	0	0	8.56e-05	8.56e-05	8.56e-05	0	0	0	0	0	0	0	0	0	0	0	0	0	0	0	0	0	0	0	0	0	0	0	0	0	0	0	0	8.56e-05	0	0	0	0	0	8.56e-05	0	0
Bacteria;Verrucomicrobia;Verrucomicrobiae;Chthoniobacterales;Chthoniobacteraceae;Chthoniobacteraceae_unclassified	0	0	0	0	0	0	0	0	0	0	0	0	0	0	0	0	0	0	0	0	0	0	0	0	0	0	0	0	0	0	0	0	0	0	0	0	0	0	0	0	0	0	0	0	0	0	0	0	0
Bacteria;Verrucomicrobia;Verrucomicrobiae;Chthoniobacterales;Terrimicrobiaceae;Terrimicrobium	0	0	0	0	0	0	0	0	0	0	0	0	0	0	0	0	0	0	0	0	0	0	0	0	0	0	0	0	0	0	0	0	0	0	0	0	0	0	0	0	0	0	0	0	0	0	0	0	0
Bacteria;Verrucomicrobia;Verrucomicrobiae;Chthoniobacterales;Xiphinematobacteraceae;Candidatus_Xiphinematobacter	0	0	8.56e-05	0.000428082	0.000342466	0.000256849	8.56e-05	0.000171233	0.000256849	0.00145548	0.00111301	0.000599315	0.000171233	8.56e-05	8.56e-05	8.56e-05	0.000256849	0	0	0	0	0	0	0	0	0	0	0	0	0	0	0	0	0	8.56e-05	0	0	8.56e-05	0.000171233	0.000256849	0.000599315	0	0	0	0.000342466	0.000342466	0.000256849	0	0
Bacteria;Verrucomicrobia;Verrucomicrobiae;Opitutales;Opitutaceae;Lacunisphaera	0	0	0	0	0	0	0	0	8.56e-05	0	0	0	0	0	0	0	0	0	0	0	0	0	0	0	0	0	0	0	0	0	0	0	0	0	0	0	0	0	0	0	0	0	0	0	0	0	0	0	0
Bacteria;Verrucomicrobia;Verrucomicrobiae;Opitutales;Opitutaceae;Opitutaceae_unclassified	0	0	0	0	0	0	0	0	0	0	0	0	0	0	0	0	0	0	0	0	0	0	0	0	0	0	0	0	0	0	0	0	0	0	0	0.000256849	0	8.56e-05	0	0	0	0	0	0	0	0	0	0	0
Bacteria;Verrucomicrobia;Verrucomicrobiae;Opitutales;Opitutaceae;Opitutus	0	0	0	0	0	0	0	0	0	0	0	0	0	0	0	0	0	0	0	0	0	0	0	0	0	0	0	0	0	0	0	0	0	0	0	0	0	0	0	0	0	0	0	0	8.56e-05	0	0	0	0
Bacteria;Verrucomicrobia;Verrucomicrobiae;Pedosphaerales;Pedosphaeraceae;ADurb.Bin063-1	0.000513699	0.000171233	8.56e-05	0	0	0	8.56e-05	0.000342466	0	0	0	0	0	0	0	0	0	8.56e-05	0	0	0	0	0	0	0	0	0	0	0	0	0	0	0	0	0	0	0	0	0	0	0	0	0	0	8.56e-05	0.000171233	0.000171233	0	0
Bacteria;Verrucomicrobia;Verrucomicrobiae;Pedosphaerales;Pedosphaeraceae;Pedosphaeraceae_ge	0	0	0	0	0	0	0	0	0	0	8.56e-05	0	0	0	0	0	0	0	0	0	0	0	0	0	0	0	0	0	0	0	0	0	0	0	0	0	0	0	0	0	0	0	0	8.56e-05	0	8.56e-05	0	0	0
Bacteria;Verrucomicrobia;Verrucomicrobiae;Pedosphaerales;Pedosphaeraceae;Pedosphaeraceae_unclassified	0	0	0	0	0	0	0	0	0	0	8.56e-05	0	0	0	0	0	0	0	0	0	0	0	0	0	0	0	0	0	0	0	0	0	0	0	0	0	0	0	0	0	0	0	0	0	0	0	0	0	0
Bacteria;Verrucomicrobia;Verrucomicrobiae;Verrucomicrobiae_unclassified;Verrucomicrobiae_unclassified;Verrucomicrobiae_unclassified	0	0	0	0	0	0	0	0	0	0	8.56e-05	0	0	0	0	0	0	0	0	0	0	0	0	0	0	0	0	0	0	0	0	0	0	0	0	0	0	0	0	0	0	0	0	0	0	0	0	0	0
Bacteria;Verrucomicrobia;Verrucomicrobiae;Verrucomicrobiales;Rubritaleaceae;Luteolibacter	0	0	0	0	0	0	0	0	0	8.56e-05	0	0	0	0	0	0	0	0	0	0	0	0	0	0	0	0	0	0	0	0	0	0	0	0	0	0	0	0	8.56e-05	0	0	0	0	0	8.56e-05	8.56e-05	8.56e-05	0	0
Bacteria;Verrucomicrobia;Verrucomicrobiae;Verrucomicrobiales;Rubritaleaceae;Rubritaleaceae_unclassified	0	0	0	0	0	0	0	0	0	0	0	0	0	0	0	0	0	0	0	0	0	0	0	0	0	0	0	0	0	0	0	0	0	0	0	0	0	0	0	0	0	0	0	0	0	0	0	0	0
Bacteria;Verrucomicrobia;Verrucomicrobiae;Verrucomicrobiales;Verrucomicrobiaceae;Roseimicrobium	0	0	0	0	0	0	0	0	0	0	0	0	0	0	0	0	0	0	0	0	0	0	0	0	0	0	0	0	0	0	0	0	0	0	0	0	0	0	0	0	0	0	0	0	0	0	0	0	0
Bacteria;Verrucomicrobia;Verrucomicrobiae;Verrucomicrobiales;Verrucomicrobiaceae;Verrucomicrobiaceae_unclassified	0	0	0	0	0	0	0	0	0	0	0	0	0	0	0	0	0	0	0	0	0	0	0	0	0	0	0	0	0	0	0	0	0	0	0	0	0	0	0	0	0	0	0	0	0	0	0	0	0
Bacteria;Verrucomicrobia;Verrucomicrobiae;Verrucomicrobiales;Verrucomicrobiaceae;uncultured	0	0	0	0	0	0	0	0	0	0	0	0	0	0	0	0	0	0	0	0	0	0	0	0	0	0	0	0	0	0	0	0	0	0	0	0	0	0	0	0	0	8.56e-05	0	0	0	0	0	0	0
Bacteria;Verrucomicrobia;Verrucomicrobiae;Verrucomicrobiales;Verrucomicrobiales_unclassified;Verrucomicrobiales_unclassified	0	0	0	0	0	0	0	0	0	0	0.000171233	0	0	0	0	0	0	0	0	0	0	0	0	0	0	0	0	0	0	0	0	0	0	0	0	0	0	0	0	0	0	0	0	8.56e-05	8.56e-05	0	0	0	0
Bacteria;WS4;WS4_cl;WS4_or;WS4_fa;WS4_ge	0.000599315	0.000599315	0.000256849	0.000513699	0	0.000171233	0.000856164	0.000513699	0	8.56e-05	0	0.000171233	0	0.000428082	8.56e-05	0.000256849	0	0.000171233	8.56e-05	8.56e-05	0	0	0	0.00214041	0.000684932	0	0	0.000171233	8.56e-05	0.000684932	8.56e-05	0	0	0	0.000171233	8.56e-05	0	0	0	0	0.000599315	0.000770548	0.000513699	0.000171233	0	0	8.56e-05	0.000171233	8.56e-05
[truncated: 22 more columns]

## Sheet: abbreviations
AG	agricultural grassland
AP	agricultural pastureland
Su	soil unsterile
Ss	soil sterile
DFSu	diluted fermenter sludge unsterile
DFSs	diluted fermenter sludge sterile
control	undisturbed
NH4	ammonium-stressed
pH	pH-stressed
propionate	propionate-stressed
